# Supplementary material for: Biallelic MED27 variants lead to variable ponto-cerebello-lental degeneration with movement disorders
Source: Brain. 2023 Jul 30;146(12):5031–43. doi: 10.1093/brain/awad257 (PMC10690011; doi:10.1093/brain/awad257)
Supplement: awad257_Supplementary_Data [file awad257_supplementary_data.zip]

Archive with 5 entries (5 files):
- brain-2023-00192-File007.pdf
- brain-2023-00192-File008.xlsx
- brain-2023-00192-File009.xlsx
- brain-2023-00192-File010.xlsx
- brain-2023-00192-File011.xlsx
