# Supplementary material for: Biallelic MED27 variants lead to variable ponto-cerebello-lental degeneration with movement disorders
Source: Brain. 2023 Jul 30;146(12):5031–43. doi: 10.1093/brain/awad257 (PMC10690011; doi:10.1093/brain/awad257)
Supplement: awad257_Supplementary_Data [file awad257_supplementary_data.zip › brain-2023-00192-File008.xlsx]

## Sheet: Variant Table
		Newly reported					Previously reported
	Variant seen in Family	F3, F10	F4	F5	F6	F29	F1, F2, F7, F9, F12, F14, F17, F24, F26, F28, F30	F8, F19, F22, F23, F25	F11, F18	F13	F13	F14	F15	F15, F16, F20, F27	F17	F18	F21
	N. of affected Individuals	4	1	2	2	1	25	7	3	1	1	1	1	6	2	1	2
	Variant information
	GRCh38/hg38 DNA Change	NC_000009.12: g.131939418T>G	NC_000009.12: g.131884092A>C	NC_000009.12: g.131860660T>G	NC_000009.12: g.131860656T>C	NC_000009.12: g.132077559-132077570del	NC_000009.12: g.131860603C>T	NC_000009.12: g.131863139A>G	NC_000009.12: g.131863088G>A	NC_000009.12: g.132077488_132077492del	NC_000009.12: g.131884086G>A	NC_000009.12: g.131884101T>C	NC_000009.12: g.131939388_131939389del	NC_000009.12: g.131860635G>A	NC_000009.12: g.132014423_132014424del	NC_000009.12 g.132079657A>C	NC_000009.12: g.131860596G>A
	Coding Sequence Chang [NM_004269.4]	c.536A>C	c.689T>G	c.814A>C	c.818A>G	c.220_231del	c.871G>A	c.725T>C	c.776C>T	c.298_302del	c.695C>T	c.682-2A>G	c.565_566del	c.839C>T	c.392_393del	c.188T>G	c.878C>T
	Protein Change [NP_004260.2]	p.His179Pro	p.Ile230Arg	p.Ser272Arg	p.Tyr273Cys	p.Ser74_Val77del	p.Gly291Ser	p.Val242Ala	p.Pro259Leu	p.Lys100Serfs*4	p.Ser232Phe	N/A	p.Met189Alafs*21	p.Pro280Leu	p.Gln131Leufs*7	p.Val63Gly	p.Pro293Leu
	Exon or Intron (Number Position) [GRCh38/hg38]	Exon (4 out of 8)	Exon (6 out of 8)	Exon (8 out of 8)	Exon (8 out of 8)	Exon (2 out of 8)	Exon (8 out of 8)	Exon (7 out of 8)	Exon (7 out of 8)	Exon (2 out of 8)	Exon (6 out of 8)	Intron (5 out of 7)	Exon (4 out of 8)	Exon (8 out of 8)	Exon (3 out of 8)	Exon (1 out of 8)	Exon (8 out of 8)
	Codon Change	gTg/gGg	tAt/tCt	acT/acG	gTa/gCa	gAGCAATCTGGTAg/gg	gcC/gcT	cAc/cGc	cGg/cAg	aGTTTTg/ag	gGa/gAa	N/A	cATt/ct	cGg/cAg	aCTg/ag	gAc/gCc	gGg/gAg
	Variant Type	Missense	Missense	Missense	Missense	In-frame	Missense	Missense	Missense	Frameshift	Missense	Splice Acceptor	Frameshift	Missense	Frameshift	Missense	Missense
	Zygosity	Hom	Hom	Hom	Hom	Hom	Hom, Het	Hom	Hom, Het	Het	Het	Hom	Het	Het, Hom	Het	Het	Hom
	dbSNP ID	N/A	N/A	N/A	N/A	N/A	rs774276967	rs1589166413	N/A	N/A	rs1056298725	rs1024055178	rs868381134	rs778593272	N/A	rs774752053	rs1218659650
	Frequency
	gnomAD v3.1.1 (Highest Subpopulation) (76,156 genomes)	Absent	Absent	Absent	Absent	Absent	0.000006572 (0.003165, Middle Eastern)	Absent	0.000006573 (0.00006545, Latino/Admixed American)	Absent	0.000006575 (0.00002415, African/African-American)	0.000006572 (0.00001470, European Non-Finnish)	0.00001314 (0.00002939, European Non-Finnish)	0.00007227 (0.001035, European Finnish)	Absent	Absent	Absent
	gnomAD v2.1.1 (Highest Subpopulation) (141,456 individuals)	Absent	Absent	Absent	Absent	Absent	0.00001247 (0.00002780, European Non-Finnish)	Absent	Absent	Absent	Absent	0.000008197 (0.00001789, European Non-Finnish)	Absent	0.00005273 (0.0006078, European Finnish)	Absent	0.000007975 (0.00005782, Latino/Admixed American)	Absent
	Ensembl Browser	Absent	Absent	Absent	Absent	Absent	1.247e-05	Absent	Absent	Absent	6.984e-06	8.197e-06	1.396e-05	5.273e-05	Absent	7.975e-06	0.000
	Iranome (~800 exomes)	Absent	Absent	Absent	Absent	Absent	Absent	Absent	Absent	Absent	Absent	Absent	Absent	Absent	Absent	Absent	Absent
	Centogene (82,834 exomes)	Absent	Absent	Absent	6.06061e-05	n/a	0.0002	1.21212e-05	6.06061e-06	Absent	6.06061e-06	Absent	Absent	2.42424e-05	Absent	Absent	Absent
	GME Variome (~2,500 exomes)	Absent	Absent	Absent	Absent	Absent	Absent	Absent	Absent	Absent	Absent	Absent	Absent	Absent	Absent	Absent	Absent
	UK Biobank (~280,000 exomes)	Absent	Absent	Absent	Absent	Absent	1.49e-05	Absent	1.67e-05	Absent	3.72e-06	Absent	3.73e-05	1.86049e-06	Absent	Absent	Absent
	In-house Database (~20,000 exomes)	Absent	Absent	Absent	Absent	Absent	0.000112975	Absent	Absent	Absent	Absent	Absent	0.000112975	Absent	Absent	Absent	Absent
	BHCMG database (~15,000 exomes)	Absent	Absent	Absent	Absent	n/a	Absent	Absent	Absent	Absent	Absent	Absent	Absent	0.000183	Absent	4.45196e-05	0.000182799
	Baylor Genetics (~17,500 exomes)	Absent	Absent	Absent	Absent	n/a	0.000114286	Absent	0.000114286	Absent	Absent	0.000114286	0.000114286	Absent	Absent	0.000114286	Absent
	CGM database (13,473 exomes)	Absent	Absent	Absent	Absent	3.711e-05	0.00070511	Absent	Absent	Absent	Absent	Absent	Absent	Absent	Absent	Absent	Absent
	GeneDx database (~350,000 exomes)	Absent	Absent	Absent	Absent	n/a	5.7e-05	Absent	5.7e-06	Absent	1.7e-05	2.8e-05	8.8e-05	3.4e-05	Absent	2.8e-05	Absent
	Japanese multi-omics reference panels, MJORP (~38k exomes)	Absent	Absent	Absent	Absent	Absent	Absent	Absent	Absent	Absent	Absent	Absent	Absent	1.3e-05	Absent	Absent	Absent
	Korean Variant Archive, KOVA (~5,300 exomes and genomes)	Absent	Absent	Absent	Absent	Absent	Absent	Absent	Absent	Absent	Absent	Absent	Absent	Absent	Absent	Absent	Absent
	NyuWa Chinese Population Variant Database, NCVD (~ 3,000 genomes)	Absent	Absent	Absent	Absent	Absent	Absent	Absent	Absent	Absent	Absent	Absent	Absent	Absent	Absent	Absent	Absent
	GenomeAsia 100K (~ 1,500 genomes)	Absent	Absent	Absent	Absent	Absent	Absent	Absent	Absent	Absent	Absent	Absent	Absent	Absent	Absent	Absent	Absent
	South Asian Genomes & Exomes (~ 1,200 exomes and genomes)	Absent	Absent	Absent	Absent	Absent	Absent	Absent	Absent	Absent	Absent	Absent	Absent	Absent	Absent	Absent	Absent
	IndiGenomes (~ 1,000 genomes)	Absent	Absent	Absent	Absent	Absent	Absent	Absent	Absent	Absent	Absent	Absent	Absent	Absent	Absent	Absent	Absent
	In silico predictions and classification
	GERP	-	-	-	-	-	1.21 or 2.60	2.8	-	-	2.7	2.7	3.45	1.6	-	3.35	1.6
	CADD_Phred	22.7	27.7	32	32	-	22.3	25.7	28.4	-	29.3	34	33	24.2	-	32	31
	Polyphen-2	Benign	Probably_damaging	Probably_damaging	Probably_damaging	N/A	Benign	Benign	Probably_damaging	N/A	Possibly_damaging	N/A	N/A	Probably_damaging	N/A	Probably_damaging	Probably_damaging
	SIFT	Tolerated	Deleterious	Deleterious	Deleterious	N/A	Tolerated	Deleterious	Deleterious	N/A	Deleterious	N/A	N/A	Deleterious	N/A	Deleterious	Deleterious
	Provean	-1.815 (Neutral)	-3.952 (Deleterious)	-4.220 (Deleterious)	-7.487 (Deleterious)	N/A	-1.171 (Neutral)	-3.234 (Deleterious)	-7.860 (Deleterious)	N/A	-3.726 (Deleterious)	N/A	N/A	-6.741 (Deleterious)	N/A	-5.699 (Deleterious)	-8.758 (Deleterious)
	MutationTaster	Disease causing (1)	Disease causing (0.99999999997251)	Disease causing (0.999999994022029)	Disease causing (0.999999973032883)	Disease causing (0.999887391505512)	Disease causing (0.99999999949728)	Disease causing (0.999999894863861)	Disease causing (0.999999999991316)	Disease causing (1)	Disease causing (0.99999982032632)	N/A	Disease causing (1)	Disease causing (0.999999999950732)	Disease causing (1)	Disease causing (0.999999999999526)	Disease causing (0.999999999998797)
	Classification	Uncertain Significance(PM2,PP1, PP4)	Uncertain Significance (PM2,PP3,PP4)	Uncertain Significance (PM2,PP1,PP3,PP4)	Uncertain Significance (PM2,PP3,PP4)	Likely pathogenic (PM2, PM4, PP1,PP3,PP4)	Pathogenic (PS1, PM2, PP1. PP2, PP3, PP4)	Likely pathogenic (PS1, PM2. PP2, PP3, PP4)	Pathogenic (PS1, PM2, PP1. PP2, PP3, PP4)	Likely pathogenic (PS3, PM2, PP3, PP4)	Likely pathogenic (PS3, PM2, PP3, PP4)	Likely pathogenic (PS1, PM2, PP2, PP3, PP4)	Likely pathogenic (PS3, PM2, PP3, PP4)	Pathogenic (PS1, PM2, PP1. PP2, PP3, PP4)	Likely pathogenic (PS3, PM2, PP3, PP4)	Pathogenic (PS1, PM2, PP1. PP2, PP3, PP4)	Pathogenic (PS1, PM2, PP1. PP2, PP3, PP4)

## Sheet: Methodology
	Family ID	Center- lab
	F1	Centogene
	F2	Fowzan
	F3	QSG
	F4	Wendy Chung
	F5	QSG
	F6	Centogene
	F7	Centogene
	F8	/
	F9	QSG
	F10	QSG
