# Supplementary material for: Biallelic MED27 variants lead to variable ponto-cerebello-lental degeneration with movement disorders
Source: Brain. 2023 Jul 30;146(12):5031–43. doi: 10.1093/brain/awad257 (PMC10690011; doi:10.1093/brain/awad257)
Supplement: awad257_Supplementary_Data [file awad257_supplementary_data.zip › brain-2023-00192-File009.xlsx]

## Sheet: Clinical table
Family ID	Family 1			Family 2		Family 3		Family 4	Family 5		Family 6		Family 7		Family 8	Family 9		Family 10		Family 11		Family 12		Family 13	Family 14	Family 15	Family 16	Family 17		Family 18	Family 19	Family 20		Family 21		Family 22			Family 23	Family 24
Subject ID	P1	P2	P3	P1	P2	P1	P2	P1	P1	P2	P1	P2	P1	P2	P1	P1	P2	P1	P2	P1	P2	P1	P2	P1	P1	P1	P1	P1	P2	P1	P1	P1	P2	P1	P2	P1	P2	P3	P1	P1	P2	P3	P4	P5	P6	P7	P8	P9	P10
cDNA (transcript NM_004269.4)	c.871G>A	c.871G>A	c.871G>A	c.871G>A	c.871G>A	c.536A>C	c.536A>C	c.T689G	c.814A>C	c.814A>C	c.818A>G	c.818A>G	c.871G>A	c.871G>A	c.725T>C	c.871G>A	c.871G>A	c.536A>C	c.536A>C	c.776C>T	c.776C>T	c.871G>A	c.871G>A	c.695C>T and c.298_302del	c.871G>A and c.682-2A>G	c.839C>T; c.565_566delAT	c.839C>T	c.871G>A maternal / c.392_393del presumed paternal	c.871G>A maternal / c.392_393del presumed paternal	c.776C>T and c.188T>G	c.725T>C	c.839C>T	c.839C>T	c.878C>T	c.878C>T	c.725T>C	c.725T>C	c.725T>C	c.725T>C	c.871G>A	c.871G>A	c.871G>A	c.871G>A	c.871G>A	c.871G>A	c.871G>A	c.871G>A	c.871G>A	NA
Protein	p.(Gly291Ser)	p.(Gly291Ser)	p.(Gly291Ser)	p.(Gly291Ser)	p.(Gly291Ser)	p.(His179Pro)	p.(His179Pro)	p.(Ile230Arg)	p.(Ser272Arg)	p.(Ser272Arg)	p.(Tyr273Cys)	p.(Tyr273Cys)	p.(Gly291Ser)	p.(Gly291Ser)	p.(Val242Ala)	p.(Gly291Ser)	p.(Gly291Ser)	p.(His179Pro)	p.(His179Pro)	p.(Pro259Leu)	p.(Pro259Leu)	p.(Gly291Ser)	p.(Gly291Ser)	p.(Ser232Phe) and p.(Lys100Serfs*4)	p.(Gly291Ser) and splice site (intron 6)	p.(Pro280Leu); p.(Met189AlafsX21)	p.(Pro280Leu)	p.(Gly291Ser) / p.(Gln131Leufs*7)	p.(Gly291Ser) / p.(Gln131Leufs*7)	p.(Pro259Leu) and p.(Val63Gly)	p.(Val242Ala)	p.(Pro280Leu)	p.(Pro280Leu)	p.(Pro293Leu)	p.(Pro293Leu)	p.(Val242Ala)	p.(Val242Ala)	p.(Val242Ala)	p.(Val242Ala)	p.(Gly291Ser)	p.(Gly291Ser)	p.(Gly291Ser)	p.(Gly291Ser)	p.(Gly291Ser)	p.(Gly291Ser)	p.(Gly291Ser)	p.(Gly291Ser)	p.(Gly291Ser)	NA
Zygosity	Homozygous	Homozygous	Homozygous	Homozygous	Homozygous	Homozygous	Homozygous	Homozygous	Homozygous	Homozygous	Homozygous	Homozygous	Homozygous	Homozygous	Homozygous	Homozygous	Homozygous	Homozygous	Homozygous	Homozygous	homozygous	Homozygous	Homozygous	Compound heterozygous	Compound heterozygous	Homozygous	Homozygous	Compound heterozygous	Compound heterozygous	Compound heterozygous	Homozygous	Homozygous	Homozygous	Homozygous	Homozygous	Homozygous	Homozygous	Homozygous	Homozygous	Homozygous	Homozygous	Homozygous	Homozygous	Homozygous	Homozygous	Homozygous	Homozygous	Homozygous	Unknown (not available for blood sampling)
Epidemiological data
Gender	Male	Male	Female	Female	Female	Female	Male	Female	Male	Female	Female	Male	Female	Female	Male	Male	Male	Female	Female	Male	Female	Female	Female	Female	Male	Male	Female	Female	Female	Male	Female	Female	Female	Male	Female	Male	Female	Male	Male	Female	Male	Male	Male	Female	Female	Female	Male	Female	Male
Consanguinity	Yes	Yes	Yes	Yes	Yes	No	No	Yes	Yes	Yes	Yes	Yes	Yes	Yes	Yes	Yes	Yes	Yes	Yes	Yes	Yes	Yes	Yyes	No	No	No	Yes	No	No	No	No	No	No	Yes	Yes	Yes	Yes	Yes	Yes	Yes	Yes	Yes	Yes	Yes	Yes	Yes	Yes	Yes	Yes
Ethnic background	Saudi	Saudi	Saudi	Saudi	Saudi	Punjabi, Pakistani	Punjabi, Pakistani	Iranian	Iranian	Iranian	Emirati	Emirati	Arab	Arab	Turkish	Iranian	Iranian	Pakistani	Pakistani	Pakistani	Pakistani	Kuwaiti,family originate from KSA	Kuwaiti,family originate from KSA	North-western European	Western European	French Canadian	Iraqi	Algerian	Algerian	Hispanic	Turkish/Syrian	Finnish (/North-European)	Finnish (/North-European)	Turkish	Turkish	Germany	Germany	Germany	Turkish	Arab	Arab	Arab	Arab	Arab	Arab	Arab	Arab	Arab	Arab
Age (years) at last follow up	19 years old	14 years old	18 years old	7 years old	5 years old	12 years old	8 years old	6 years old	11 years old	2 years old	Died at 2 months of age	Died at 2 months of age	25 years old	12 years old	17 years old	9 years old	2 years old	9 years old at death	5 years old at death	Unknown	Unknown	41 years old	39 years old	4 years old	8 years old	29 months old	10 months old	8 years 2 months old	6 yearl 8 months old	10 years old	6 years 2 months old	Died at 13 years of age	Died at 5 years of age	20 years old	16 days old, died at 3 months old	Died at age 9 years	33 years old	22 years old	18 years old	13 years old	26 years old	23 years old	37 years old	28 years old	22 years old	18 years old	45 years old	43 years old	39 years old
Family history	Yes	Yes	Yes	Yes	Yes	Yes	Yes	No	Yes	Yes	No	Yes, his sister	Yes	Yes	Unknown	Affected sibling	Unknown	Yes	Yes	Yes	Yes	Yes	Yes	Negative	Negative	No	No	No	Yes, her sister	No	Please see pedigree of Patient 4 in our already published Med27 cases	I/III child	III/III child	Yes	Yes	1 healthy and 2 other affected siblings	1 healthy and 2 other affected siblings	1 healthy and 2 other affected siblings	2 older healthy sisters	Yes	Yes	Yes	Yes	Yes	Yes	Yes	Yes	Yes	Yes
Prenatal and perinatal history	Unremarkable	Unremarkable	Unremarkable	Unknown	Unknown	Unremarkable	Unremarkable	Unremarkable	Unremarkable	Unremarkable	Antenatal US showed esophageal atrasia, polyhydroaminous and IUGR	Antenatal scans showed dilated cisterna magna, cerebellar hypoplasia, thoracic scoliosis, nuchal oedema, bilateral overlapping fingers and rocker-bottom feet, cardiac dysfunction with TR, suspected imperforate anus.	Unremarkable	Unremarkable	Unremarkable	Unremarkable	Unknown	BP raise of mother; APGAR Ok; C/s	APGAR OK; C/s	Anemia of Pregnancy, LSCS d/t Mec	Spotting since 3 mo, GDM in last trimester, 34wk gestation, no admission in NNU	Unremarkable	Unremarkable	Unremarkable	Unremarkable	Unremarkable prenatal course, vacuum-assistend vaginal delivery, no perinatal complications	Birth hystory normal, DOB 29.9.2018	Unremarkable	Unremarkable	Unremarkable	Pregnancy was complicated by glucose intolerance which was controlled by diet, intermittent anxiety treated with clonazepam and zolpidem	Unremarkable	Unremarkable	Unremarkable	Polyhydramnios, SGA, respiratory distress	Unremarkable	Unremarkable	Unremarkable	Unremarkable	Unremarkable	Unremarkable	Unremarkable	Unremarkable	Unremarkable	Unremarkable	Unremarkable	Unremarkable	Unremarkable	Unremarkable
Growth
Current height (percentile)	10th	10th	10th	3rd	3rd	Below the 2nd	2nd	Below the 5th	5th	5th	Not applicable	Not applicable	Unknown	Unknown	Below 3rd	Unknown	Unknown	Unknown	Unknown	Unknown	Unknown	Below 5th	Below 5th	50th	24th	18th	Below 2nd	25th	25th-50th	14th	75th-90th	25th-50th	Below 3rd	25th	50%ile	Unknown	Unknown	Above 95th	Below 3rd	Unknown	Unknown	Unknown	Unknown	Unknown	Unknown	157 cm (25-50th)	Unknown	Unknown	Unknown
Current weight (percentile)	Below the 3rd	Below the 3rd	Below the 3rd	Below the 3rd	Below the 3th	Below the 2nd	Below the 2nd	Below the 10th	Below the 5th	Below the 5th	Not applicable	Not applicable	Unknown	Unknown	10th	Unknown	Unknown	Unknown	Unknown	Unknown	Unknown	5th	5th	3rd	3rd-4th	20th	17 kg (75th)	10-25th	50th	23rd	50-75th	18th	43th	3th	25th	Unknown	Unknown	5th	Below 3rd	Unknown	Unknown	Unknown	37 kg (below the 3rd)	35 kg (below the 3rd)	40 kg (below the 3rd)	38 kg (below 3rd)	Unknown	Unknown	Unknown
Current head circumference (cm)/percentile	52.5, 50th	51, 50th	53, 50th	Unknown	Unknown	45.72 cm, below 3rd	45.5 cm, below 3rd	46 cm, below 3rd	46.5 cm, below 3rd	43 cm, below 3rd	Not applicable	Not applicable	51 cm (below the 1st percentile) ; Progressive deceleration	Last Visit - 49 cm (10' percentile); Progressive deceleration	Below the 3rd	Unknown	Unknown	Unknown	Unknown	Unknown	Unknown	56 cm (73th)	54 cm (38th)	10th	NA	42.2 cm (<1st)	NA	51,5cm (M), 50th	51cm (-0,2), 50th	3rd centile	49.5cm (3rd-10th)	47.5 cm below the 1st (11 years of age)	Below the 1st microcephaly (2.5 years of age)	<3rd	3rd	Unknown	50.5 cm, below th 1st	52.8, 6th	50.5 cm (below the 3rd)	Unknown	Unknown	Unknown	51 cm (below the 3rd)	52 cm (below the 3rd)	50 cm (below the 3rd)	53 cm (11th)	Unknown	Unknown	Unknown
Gestational age at birth (weeks)	Term	Term	Term	Unknown	Unknown	36	36	39	39	39	39	30	42	Term	Term	38	Unknown	Unknown	Unknown	Unknown	Unknown	Term	Term	Term	Term	41.5714	39	Term	Term	Term	38	Term	Term (40+1)	Unknown	Unknown	Unknown	Unknown	40	39	Unknown	Unknown	Unknown	Unknown	Unknown	Unknown	Unknown	Unknown	Unknown	Unknown
Length at birth (cm)	Unknown	Unknown	Unknown	Unknown	Unknown	Unknown	Unknown	49	Unknown	49	40	Unknown	Unknown	Unknown	49	50	Unknown	Unknown	Unknown	Unknown	Unknown	Unknown	Unknown	50	54.6	Unknown	Unknown	Not avaliable	Not avaliable	N/A	50	Unknown (normal)	50	Unknown	Unknown	Unknown	Unknown	52	54	Unknown	Unknown	Unknown	Unknown	Unknown	Unknown	50	Unknown	Unknown	Unknown
Weight at birth (kg)	Unknown	Unknown	Unknown	Unknown	Unknown	Unknown	Unknown	3.1	3	2.9	2.265	1.08	~4.5	~5	3.2	2.3k	Unknown	Unknown	Unknown	4.9	2.9	Unknown	Unknown	3.1	3.4	3.586	3.5	4	3,5	4.3	2.96	Unknown (normal)	3.3	Unknown	Unknown	Unknown	Unknown	3.56	4.5	Unknown	Unknown	Unknown	Unknown	Unknown	Unknown	3.1	Unknown	Unknown	Unknown
Head circumference at birth (cm)	Unknown	Unknown	Unknown	Unknown	Unknown	Unknown	Unknown	34 cm, 31st percentile	Unknown	33.5, 14th percentile	31 cm, 3rd	Unknown	Normal	Normal	33.5, 5-15th perdentile	34cm, 5-15ht perentile	Unknown	Unknown	Unknown	Unknown	Unknown	Unknown	Unknown	34 cm	Unknown	Unknown (34.4cm at 18 DOL)	Unknown	Unknown	Unknown	Unknown	34	Unknown (normal)	33	Unknown	Unknown	Unknown	Unknown	36	36.5	Unknown	Unknown	Unknown	Unknown	Unknown	Unknown	33	Unknown	Unknown	Unknown
Failure-to-thrive (yes/no/unknown)	No	No	No	Unknown	Unknown	Yes	Yes	Yes	Yes	Yes	Not applicable	Not applicable	Yes	No	Yes	No	Unknown	Yes	Yes	No	No	No	No	No	No	No	Unknown	No	No	No	No	No	No	Unknown	Unknown	Unknown	Yes	Yes	No	No	No	No	No	No	No	No	No	No	No
Development
Hypotonia in infancy (yes/no/unknown)	No	No	No	Unknown	Unknown	Unknown	Unknown	Unknown	Yes	Yes	No	Unknown	Yes	Yes	Yes	Yes	Unknown	No	Yes; mild	Unknown	Unknown	Hypotonia at birth,weaker lt side of body,incontient to urine	Yes	Yes	Yes	Yes	Yes	Yes	Yes	Yes	Yes	Yes	Yes	Unknown, felt to be 5-6y level at chronological age of 20y	Unknown	Unknown	Unknown	Hypertonia	Unknown	Yes	Yes	Yes	Yes	Yes	Yes	Yes	Yes, After first year	Yes, After first year	Yes, After first year
Motor delay (yes/no/unknown)	No	No	No	Delayed, able to walk	Delayed, able to walk	Yes	Yes	Yes	Yes	Yes	Not applicable	Not applicable	Yes	Yes	Yes (truncal hypotonia) and hypertonia of extremities	Yes	Unknown	Yes	Yes	Yes	Yes	No	No	Yes	Yes	Yes	Yes, walk with support	Yes (head control at 3 m, later motor delay)	Yes (head control at 3 m, later motor delay)	Yes	Yes	Yes	Yes	Yes, able to walk	Unknown	Yes	Yes	Yes	Yes	Yes	Yes	Yes	Yes	Yes	Yes	Yes	Yes	Yes	Yes
Age at unsupport sitting (months) or never attained	At appropriate age	At appropriate age	At appropriate age	Unknown	Unknown	Never attained	Never attained	9 months old	Never	Never	Not applicable	Not applicable	1 year old	Unknown	12 months old for a short period of time, than regression; crawling at 24ms, baby roll front to back at 36ms	12 months old	Unknown	Never attained	Never attained	12 months old	10 months old	8 months old	8 months old	Not yet attained	Not attained at 46 months	Never	Unknown	8 months old	1 year	Unknown	Turning over from back to belly at 10 months old, head controll at 12 months old	Unknown	Never attained	Unknown	Unknown	Unknown	Unknown	Never attained	1 year	16 months	Unknown	Unknown	Unknown	Unknown	Unknown	9 months	Unknown	Unknown	Unknown
Age at walking (months) or never attained	At appropriate age	At appropriate age	At appropriate age	Unknown	Unknown	Never attained	Never attained	16 month old	Never attained	Never attained	Not applicable	Not applicable	30 months old	19 months old	Some supported steps at age 2 1/2 years old till the age of 7 years old	3 years old	Unknown	Never attained	Never attained	20 months old	18 months old	18 months old	18 months old	Not yet attained	Not attained at 46 months old	Never attained	Walking with support 1 month ago ( 26 month old)	Cruising at 1.5 years old. Stand indipendently 10 sec and walk with 1 hand support at 6 years old; Indipendent walking not acquired.	Cruising at 2 years old. Indipendent walking not acquired.	38 months old	Never unaided	Walked with support till 6 years of age, then regressed, lost ability to move (not even rolling)	Never attained	Unknown	Unknown	Unknown	Never attained	Never attained	Never attained unaided, stood with support at 3-4 yrs	25 months	Unknown	Unknown	Unknown	Unknown	Unknown	24 months	Unknown	Unknown	Unknown
Speech delay (yes/no/unknown) or never attained	Yes	Yes	Yes	No speech	No speech	Never attained	Never attained	Yes	Never	Never	Not applicable	Not applicable	Yes	Yes	Yes	No speech	Unknown	Never attained	Never attained	Yes	Yes	Yes	Yes	No speech, uses sounds	Yes	Never	Yes, delayed, one word at 22 months old	Yes, Poiting 1years 6 months old; First words 2 years 6 months old; Simples sentyences of 2-3words at the âge of 6 years old	Pointing 3 years old ; Non verbal ; try to repeat	Yes	Never attained	Non-verbal	Non-verbal	Yes, delayed, able to read	Unknown	Yes	Yes	Yes	Yes	Yes	Yes	Yes	Yes	Yes	Yes	Yes	Yes	Yes	Yes
Age at first words (months) or never attained	Delayed	Delayed	Delayed	Unknown	Unknown	Never attained	Never attained	14 month old	Never	Never	Not applicable	Not applicable	2.5-3 years old	4 years old	Never attained	4 years old	Unknown	Never attained	Never attained	3 years old	1 year old	1 year old	1 year old	No words	Not attained at 46 months	Never	1 month ago dada	2 year 6 months old	Never atteined	Unknown	No words	Never attained	Never attained	Unknown	Unknown	Unknown	Never attained	Never attained	Never attained	Unknown	Unknown	Unknown	Unknown	Unknown	Unknown	Unknown	Unknown	Unknown	Unknown
Number of words (0=absent speech/number)	Few words, with poor articulation	Few words, with poor articulation	Few words, with poor articulation	Unknown	Unknown	0	0	4 words sentences	0	0	Not applicable	Not applicable	Short Sentences	Short Sentences	No	3	Unknown	0	0	Sentences	Sentences	Sentenced	Sentenced	0	Absent	0=Absent Speech	1 word	>100	No word	About 30 words	No words	Unknown	Unknown	Unknown	Unknown	Few words	0	0	0	1 to 2 words	1 to 2 words	1 to 2 words	1 to 2 words	2 to 3 words	1 to 2 words	1 to 2 words	1 to 2 words	1 to 2 words	1 to 2 words
Nonverbal communication (please specify)	Non-verbal IQ 57	Delayed, No formal assessment	Delayed, No formal assessment	Unknown	Unknown	Lick her lips when hungry	Express when happy or aggressive, ask for food	Not good	Only distinguish parents	Attaches to others smile	Not applicable	Not applicable	Modest / Absent	Unknown	Modest/absent	Unknown	Unknown	Point; smiles	Same but low intensity	Unknown	Unknown	Unknown	Unknown	Sounds	Gaze	No	Oral signals for hanger, cries for sleep , babbling for children to play	Yes	Yes, ang good comprehension of everyday speech	Unknown	Modest/absent	Unknown	Unknown	Unknown	Unknown	Unknown	Unknown	Talker device	Unknown	Yes, eye contact, facial expressions	Yes, eye contact, facial expressions	Yes, eye contact, facial expressions	Yes, eye contact, facial expressions	Yes, eye contact, facial expressions	Yes, eye contact, facial expressions	Yes, eye contact, facial expressions	Yes, eye contact, facial expressions	Yes, eye contact, facial expressions	Yes, eye contact, facial expressions
Degree of intellectual disability/cognitive impairment (mild/moderate/severe/profound, indicate IQ if formal testing was performed)	Mild, (Non-verbal IQ 57), adaptive behavior composite 5.5 years, communication domain 4.5 years	Mild (No IQ assessment)	Mild (No IQ assessment)	Mental age is 6 months at chronological age of 7 yrs (IQ is 57)	Mental age is 6 months at chronological age of 5 years (moderate)	Moderate	Moderate	Moderate	Profound	Moderate	Not applicable	Not applicable	2011: IQ 71 Verbal / 73 Functional	2011: DQ 76	Severe/profound	Moderate-to-severe	Mild-to-moderate	Severe	Profound	Moderate, Mental age 5yr 10m at 7yr 10m of age	Mild, cognition 5.7yr at 7yrs	Mild to moderate	Mild to moderate	Any formal testing not yet performed, severe developmental delay	No formal testing, estimate by geneticist severe to profound	Mild	Moderate	Moderate /severe (no QI tesing)	Severe (no QI tesing)	Moderate	Developmental score at 13ms was 0,4;	Unknown	Unknown	Moderate	Unknown	Moderate	Severe	Moderate	Severe	Borderline intellectual disability	Moderate intellectual disability	Moderate intellectual disability	Moderate to severe intellectual disability	Borderline intellectual disability	Borderline intellectual disability	Borderline intellectual disability	Borderline intellectual disability	Severe intellectual disability	Borderline intellectual disability
Able to preform basic activities of daily living (ADLs)	Yes	Yes	Yes	Unknown	Unknown	No	No	No	No	No	Not applicable	Not applicable	Yes	Yes	No	Yes	Unknown	No	No	Yes	Yes	Yes	Yes	No	No	No	No	Only with adult help	No	No	No	No	No	Unknown	Unknown	Unknown	No	No	No	Yes	No	No	No	Can eat on her own	Can eat onher own	Yes	Yes	Yes	Yes
Regression (yes [please specify and age of onset]/no/unknown)	No	No	No	Yes	Yes	No	Motor function deteriorate at 1 year	No	Not better- not worse	No	Not applicable	Not applicable	No	No	Yes, at age of 7 years old loss of indipendant walking	Up to 2 years old delayed than regressed	Unknown	No	No	Speech at 18 months old, no words till age 3 then	None	Yes,speech regression at 3 years old	Yes,speech regression at 13 years old	No	No	No	No, ( delay)	No	No	No	No	Yes, at 6 years of age	Yes	Unknown	Unknown	Yes	Yes	Yes	No	No	No	No	No	No	No	No	No	No	No
Progressive course (yes/no/unknown)	No	No	No	Unknown	Unknown	No	No	No	No	No	Not applicable	Not applicable	Yes	Yes	Yes	Yes	Unknown	Yes	Yes	No	No	No	No	No	Unknown	No	No	Unknown	Unknown	No	Yes	Yes	Yes	Unknown	Unknown	Yes	Yes	Yes	No	No	No	No	No	No	No	No	No	Yes	Yes
Main medical problem	-	-	-	-	-	-	-	-	-	-	-	-	-	-	-	Clumsiness and intellectual disability	Unknown	Congitive impairment	Congitive impairment	Unknown	Unknown	Unknown	Unknown	Unknown	Unknown	Unknown	Devlopmental delay	Unknown	Unknown	Unknown	Unknown	Unknown	Unknown	Unknown	Unknown	Intellectual disability	Intellectual disability with tetraparesis	Intellectual disability with movement disorder	Intellectual disability with movement disorder	Physical disabilities	Physical disabilities	Physical disabilities	Physical disabilities	Physical disabilities	Physical disabilities	Physical disabilities	Physical disabilities	Physical disabilities	Physical disabilities
Ocular phenotyping
Bilateral cataract (Yes, No)	Yes, Cataract	Yes, Cataract	Yes, Cataract	Bilateral cataract	Bilateral cataract	Cataract in both eyes, Surgery at age 6 months	Strabismus, cataract in both eyes, Surgery at age 1.5 years	Unknown	Yes	No	Yes, bilateral cataract	Yes, bilateral cataract	Yes	Yes	Yes, diagnosed at 3 years old	Yes	Unknown	Yes	Yes	No	No	Yes	Yes	Yes	Yes	Yes	No, was examined at 18 months	Yes, bilateral cataract	Yes, bilateral cataract	No	Bilateral cataract detected at 31 ms	Yes (7 years of age)	Yes (5 months of age)	Yes	Yes	Yes	Yes	Yes	Yes (age 2.5 yrs)	Yes, Bilateral	Yes, Bilateral	Yes, Bilateral	Yes, Bilateral	Yes, Bilateral	Yes, Bilateral	Yes, Bilateral	Yes, Bilateral	Yes, Bilateral	Yes, Bilateral
Congenital onset of cataracts (Yes, No, Unknown)	Unknown	Unknown	Unknown	Unknown	Unknown	Unknown	Unknown	Unknown	Unknown	No	Yes, congenital	Yes, congenital	No	No	Unknown	Unknown	Unknown	Late onset at 3 years old	Yes	Not applicable	Not applicable	Yes	Yes	Diagnosed at age 3 years 11 months old	Diagnosed 34 months old	No	No	Yes, congenital	Yes, congenital	Unknown	Unknown	Unknown	Unknown	Unknown	Unknown	Unknown	Unknown	Unknown	No	Unknown	Unknow	Unknow	Unknow	Unknow	Unknow	Unknown	Unknown	Unknown	Unknown
Cataract surgery	Yes	Yes	Yes	Unknown	Unknown	Yes	Yes	Unknown	Yes	No	No	No	Yes	No	Yes	Unknown	Unknown	Yes with lens	Yes without lens	Not applicable	Not applicable	Yes	Yes	Planned	Yes	Yes	No	Yes	Yes	Unknown	Yes	Yes	Yes	Unknown	Unknown	Yes	Yes (at 3 years)	Yes (age 4y)	Yes (age 2 yrs, 9 mos)	Yes	Yes	Yes	Yes	Yes	Yes	Yes	Yes	Yes	Yes
Nystagmus	Unknown	Unknown	Unknown	Unknown	Unknown	Unknown	Unknown	Unknown	Yes in 2 years old	No	No	No	No	No	No	Unknown	Unknown	No	No	Not applicable	Not applicable	No	No	No	No	No	No	No	No	No	No	No	No	Unknown	Unknown	Unknown	Unknown	Yes	No	No	No	No	No	No	No	No	No	No	No
Strabismus	Unknown	Unknown	Unknown	Yes	Yes	Unknown	Unknown	isothropia and after surgery exothropia	No	No	No	No	No	Yes	No	Unknown	Unknown	Yes	No	Not applicable	Not applicable	Yes	No	No	No	Yes	No	No	No	No	Yes	No	No	Unknown	Unknown	Unknown	Unknown	Unknown	No	No	No	No	No	No	No	No	No	No	No
Other ocular findings	Unknown	Unknown	Unknown	Unknown	Unknown	Unknown	Unknown	Unknown	No	No	None	No	No	No	No	Unknown	Unknown	No	No	Not applicable	Not applicable	No	No	Short eye contact	Bilateral hyperopia with astigmatism	Cortical visual impairment; nearsighted; astigmatism; wears glasses	Unknown	No	No	Astigmatism	No	No	No	Unknown	Unknown	Unknown	Unknown	Myopia,Astigmatism	Hyperopia	No	No	No	No	No	No	No	No	No	No
Seizures
Seizures (yes/no/unknown)	Yes	No	No	No	No	Yes	No	No	Yes	No	Yes	Yes	No	No	Yes	Unknown	Unknown	Yes, before death 3-4 months	Yes	Yes	Unknown	No	No	Yes	Yes	Yes	Yes	Yes	Yes	Abnormal EEG but not on medication	Yes	Yes	Yes	No	No	Yes	Yes	Yes	Yes	No	No	No	No	No	Yes, until 10 years old and after 10 years old she became seizure free.	No	No	No	No
Seizure type	GTC	Not applicable	Not applicable	No	No	Tonic-clonic	Not applicable	Not applicable	Tonic	Not applicable	Apnea with Tonic movement	Clonic-myoclonic	Not applicable	Not applicable	Seizures with different semiology. Focal seizure, epileptic spasms, myoclonic seizures,	Unknown	Unknown	Unknown	Unknown	Drop attacks initially since 9 mo of age, focal right sided seizures since then, sleep myoclonus	Sleep myoclonus	Not applicable	Not applicable	GTC	Partial with rapid generalization	Infatile spasms, tonic seizures	Focal motor with low awareness	Yes, partial seizures : on waking,hémifacial clonic seizures +/- ipsilateral upper limb	Yes, partial seizures : on waking, hémifacial clonic seizures +/- ipsilateral upper limb	Not applicable	EEG abnormalities: slowing of the background activity, sharp wave, spikes, polyspikes, spike-and-wave activity	Unknown	Unknown	Unknown	Unknown	Generalised (grand mal)	Variable	Clonic/tonic-clonic	Clonic/tonic-clonic	No	No	No	No	No	Tonic	No	No	No	No
Frequency of seizures before and after therapy (intractable seizures/seizure controlled with [please specify medication])	Controlled off medication	Not applicable	Not applicable	No	No	Seizures mostly occur in fever, otherwise also, no specific time pattern (on Medication: seizunil 200mg, Lojin 50 mg, baclin 10 mg, valium 5 mg, vepridone solution 1mg/ml)	Not applicable	Not applicable	Overally 10 times not intractable, with phenobarbital is good	Not applicable	Seizure controlled by phenobarbitone	Phenobarbitone and leviteracetam maintenance dose. Occasional breakthrough seizures still present.	Not applicable	Not applicable	Lamotrigin,Valproic acid, but therapy resistent	Unknown	Unknown	Fever associated; resolved with medication	Fever associated; resolved with medication	Last seizure 3 yrs back	Unknown	Not applicable	Not applicable	Sporadic seizures before start; no seizures after start medication	Controlled with levetiracetam	Intractible, multiple daily; currently on oxcarbazepine, levetiracitam; had been on Vigabatrin, ACTH, high dose prednisone, lacosimide, phenytoin, topiramate)	Once at 18 mon , currenlty she's placed on Na Valproate and clonazepam	Everyday seizures before treatement ; occasional seizures (x1 every 2-3 months)	Everyday seizures before treatement ; occasional seizures (x1 every 3 months)	Not applicable	Vigabatrin 4x500mg/daily,	Controlled with valproate, topiramate and phenobarbital	Controlled with valproate	Unknown	Unknown	Unknown	Every 10-14 days	Rarely	Variable, treated with VPA	No	No	No	No	No	2 to 3 times	No	No	No	No
Duration	4 years	Not applicable	Not applicable	No	No	1-1.5 mins	Not applicable	Not applicable	10 seconds	Not applicable	Brief	Intractable seizures	Not applicable	Not applicable	Daily	Unknown	Unknown	Seconds to minutes	Seconds to minutes	30mins	Unknown	Not applicable	Not applicable	Minutes	Unknown	Each seizures lasts seconds (usually 10-30 seconds)	Since 18 month	Not exceding 1min	Not exceding 1min	Not applicable	No seizures	Unknown	Unknown	Unknown	Unknown	Unknown	1 min	Very short	Unknown	No	No	No	No	No	Several minutes	No	No	No	No
Age of onset	Unknown	Not applicable	Not applicable	No	No	7 years old	Not applicable	Not applicable	From infancy	Not applicable	Day 1 of life	90 minutes of age	Not applicable	Not applicable	4 years old	Unknown	Unknown	5 years and 8.5 years old	1 year old	22 Day of life	Unknown	Not applicable	Not applicable	First clinical seizures at 3 years 2 months old	25 months old	7-8 months of age (though possibly earlier)	18 months old	Recognizad by the mother at the âge of 5 years 10 months old (possible started before)	Recognizad by mother at the âge of 4 years old	Not applicable	31 ms epileptic encephalopathy with a hypsarrhythmia pattern and clonic seizures durinf febbrile illness	3 years of age	2 years of age	Unknown	Unknown	Unknown	Unknown	10 years	4 years	No	No	No	No	No	Unknown	No	No	No	No
Evolution	Unknown	Not applicable	Not applicable	No	No	Seizure durationt is prolonging with age	Not applicable	Not applicable	0	Not applicable	Controlled	Not controlled well	Not applicable	Not applicable	More severe over the years	Unknown	Unknown	Unknown	Unknown	Controlled	Unknown	Not applicable	Not applicable	Well controlled with medication	Partially controlled, has been evaluated with consideration for vagal nerve stimulator	Yes, initially without hypsarrhythmia on EEG and then developed spasms, more recently these have been improving (roughly 10 seizures/day, down from around 50 or more)	No	Occasional seizures (x1 / 3 months) < 1 minut	Occasional seizures (x1 / 3 months)	Not applicable	At the age of 4 years the girl was able to follow and grasp objects and explore them orally. She was still dystonic with intermittent and posture dependent limb hypertonia and striatal toe. The girl was able to sit and stand with support. She was interested in sounds, the mother had the impression that she reacts on her name. Active language was limited to babbling sounds. The girl was impatient …	At 6 years seizures became more severe and disease progressed (regression of skills)	Unknown	Unknown	Unknown	Unknown	Clustering (2-3) from age 25 years	First clonic, later tonic-clonic	Unknown	No	No	No	No	No	No	No	No	No	No
Clustering	Unknown	Not applicable	Not applicable	No	No	No	Not applicable	Not applicable	Unknown	Not applicable	No	Unknown	Not applicable	Not applicable	Unkown	Unknown	Unknown	No	No	Unknown	Unknown	Not applicable	Not applicable	No	Unknown	Yes, frequent clusters	No	Unkown	Unkown	Not applicable	Unkown	Unknown	Unknown	Unknown	Unknown	Unknown	Yes	No	Unknown	No	No	No	No	No	No	No	No	No	No
Associated manifestations	Unknown	Not applicable	Not applicable	No	No	Not available	Not applicable	Not applicable	Unknown	Not applicable	No	Unknown	Not applicable	Not applicable	Hypersalivation	Unknown	Unknown	No	No	Unknown	Unknown	Not applicable	Not applicable	No	Unknown	Hypersalivation, staring, figure of four posture, back arching with tonic seizures	No	No	No	Not applicable	Drooling	Unknown	Unknown	Unknown	Unknown	Unknown	Unknown	Unknown	Unknown	No	No	No	No	No	No	No	No	No	No
EEG (Initial and follow up)	Unremakable	Not applicable	Not applicable	No	No	Symptomatic seizure with multifocal inter ictal epileptic discharges (report is attached)	Not applicable	Not applicable	Generalized slowing	Not applicable	Not done	Not done	Unremarkable	Unremarkable	Diffuse bilateral theta/delta activity posteriorly and left hemispherically accentuated in the sense of a moderate functional disorder. Partially rhthmic delta waves without recognisable ictal course and unchanged to the active interictal EEG. Potentials/activity typical of epilepsy in the form of poly-spikes/sharp/waves on both sides extending centro-temporally to parietally, as well as sharp wa…	Unknown	Unknown	Unknown	Unknown	Spike and wave of medium high voltage with normal background dominant in central parietal and occipital region of short duration	Unknown	Not applicable	Not applicable	Irregular basic rhythm of 2.7 - 3.3 Hz. Very frequent focal epileptic activity, involving sharp waves, peaks and peak waves mid-parietal, sometimes spreading to mid-central and right hemisphere. Not always a clinical correlate visible	2/15: There are frequent multifocal spikes occupying 60-80% of awake record and became continuous during sleep. Most common foci: both centro-parietal regions. 3/16: 1) Multifocal spikes and spike and slow wave complexes occurred with a right hemisphere predominance. These are specific epileptiform abnormalities associated with an increased risk for multifocal or generalized onset seizures. 2) Th…	First: moderate amplitude and moderately disorganized background (does not meet criteria for hypsarrhythmia); frequent sharp waves discharges over the right and left posterior quadrants; intermittent biposterior irrgular slowing alternating with lower amplitude fast activity; abundant events once every 2-5 min lasting 10-30 sec involving tonic stiffening, head deviation, eye deviation, back archi…	Normal	EEG with disorganaised background, multifocal waves, spike waves. No changes with teratement	EEG with disorganaised background, multifocal waves, spike waves. No changes with teratement	This patient's electroencephalogram demonstrates background activity that is within the range of normal variation for age. The study is abnormal, however, in the presence of rhythmic slow activity mixed with some sharp wave activity present in the occipital regions bilaterally. This finding suggests the possibility of an epileptiform process in these regions. The patient had multiple of his habit…	Unknown	Not available	Not available	Unknown	Unknown	Unknown	Unknown	General slowing, epileptic potentials	Unknown	No	No	No	No	No	No	No	No	No	No
Anti-epileptic drugs (AEDs) (indicate drug, duration of therapy and response to therapy)	Off medication for 4 years now	Not applicable	Not applicable	No	No	Not available	Not applicable	Not applicable	Phenobarbital	Not applicable	Kept on Phenobarbitone till she died	Unknown	No	No	No	Unknown	Unknown	Epival	Epival	Levetricetam (35mg/kg/d), Valproate (20mg/kg/d)	Unknown	Not applicable	Not applicable	Levetiracetam since April 2020, well-responding	Trialed oxcarbazepine (side effect) and zonisamide (inadequate control). Started levetiracetam at 3 years, achieved best control.	Levitricetam 600mg BID x , oxcarbazepine 120mg BID	Clonazepam and Na Valproate till the time of writing the report	Levetiracetam and association Levetiracetam and Clobazam uneffective (6 monts) ; seizures control with association of Valproate and Clobazam since sept 2018	Levetiracetam and association Levetiracetam and Clobazam uneffective (6 monts) ; seizures control with association of Valproate and Clobazam since sept 2018	No	Unknown	Seizure-free with valproate, topiramate and phenobarbital	Good response to valproate	Unknown	Unknown	No response to different antiepileptic drugs	Lamotrigine (at age 18y already given), levetiracetame (from age 22y)	Topiramate and levetiracetam at age 21 y	Unknown	No	No	No	No	No	Unknown	No	No	No	No
Behavioral charactristic
Autism (yes/no/unknown)	No	No	No	Unknown	Unknown	No	No	Yes	Unknown	No	Not applicable	Not applicable	No	No	No	No	Unknown	Unknown	Unknown	No	No	No	No	No	No	N/A (too severely impaired)	No	No, very good interaction	No, very good interaction	No	No	No	No	Unknown	Unknown	Unknown	No	No	Unknown	No	No	No	No	No	No	No	No	No	No
Other behavioural and psychiatric symptoms (yes [please specify]/no/unknown)	No	No	No	Unknown	Unknown	No	No	No	No	No	Not applicable	Not applicable	Shy / Low Self-esteem / Anxiety / Difficulties engaging in personal relations	Unknown	Aggressiveness	Aggression	Unknown	Unknown	Unknown	Aggression, hyperactivity	None	Hyperactivity,aggression	Impulsitivity	Unknown	Unknown	None	Sleep disturbance at 12 - 18 m9nths	No	No	Unknown	No	No	No	Unknown	Unknown	Unknown	Unknown	Unknown	Unknown	No	No	No	No	No	No	No	No	No	No
Neurological examination																										Ne
Dysarthria	Unknown	Unknown	Unknown	Unknown	Unknown	Unknown	Unknown	Unknown	No	Unknown	Not applicable	Not applicable	Yes	Yes	Non-verbal	Unknown	Unknown	No speech	No speech	Unknown	Unknown	Yes	Yes	No speech, uses sounds	Absent speech	NA	No speech	Yes	Yes	Unknown	Non verbal	Non-verbal	Non-verbal	Unknown	Unknown	Unknown	Unknown	Unknown	Unknown	Yes	Yes	Yes	Yes	Yes	Yes	Yes	Yes	Yes	Yes
Significant drooling	Unknown	Unknown	Unknown	Unknown	Unknown	Unknown	Unknown	Unknown	Yes	Yes	Not applicable	Not applicable	Yes	No	Yes	Unknown	Unknown	No	Yes on seizures	Unknown	Unknown	Yes	No	Yes	Yes	Yes, some	Sometimes on standing position	Yes	Yes	Yes	Yes	Yes	Unknown	Unknown	Unknown	Unknown	Unknown	No	Unknown	No	No	No	No	No	No	No	No	No	No
Deep Tendon reflexes	Hyperreflexia	Normal	Normal	Unknown	Unknown	Unknown	Unknown	3+ (mild brisk)	Brisk	Brisk	Unknown	Unknown	Weak/Absent	Weak	Not increased, Babinski positive on both sides	Increased	Unknown	Unknown	Unknown	Normal	Normal	No	Unknown	Hyperreflexia	Normal	Hyperreflexic, continuous ankle clonus	Unknown	Normal	Normal	Normal	Unknown	Weak/absent	Weak/absent	Unknown	Unknown	Unknown	Unknown	Normal	Unknown	Brisk	Brisk	Brisk	Brisk	Brisk	Brisk	Brisk	Brisk	Brisk	Brisk
Muscle tone (hypertonia, normal, hypotonia)	Mild hypotonia	Mild hypotonia	Mild hypotonia	No central hypotonia	No central hypotonia	Normal	Normal	Normal	Hypertonia	Hypertonia	Unknown	Unknown	Variable / Increased in Upper limbs / Rigidity	Unknown	Increased in upper limbs, hypotonia in lower limbs	Hypotonia	Unknown	Hypotonia	Hypotonia	Normal	Normal	Mild hypotonia ,masked by dystonia	Unknown	Peripheral hypertonia LL>UL	Central hypotonia	Profound axially hypotonia with appendicular hypertonia	Central hypotonia	Background hypotonia, generalized dystonia	Background hypotonia, generalized dystonia	Axial hypotonia, mildly hypertonic extremity	Increased in upper limbs, hypotonia in lower limbs	Hypotonia	Hypotonia	Central hypotonia	Central hypotonia	Unknown	Hypertonia	Hypertonia	Hypertonia	Hypertone	Hypotone	Hypotone	Hypotone	Hypotone	Hypotone	Hypertone	Hypertone	Hypertone	Hypertone
Muscle weakness	No	No	No	Unknown	Unknown	Yes	Yes	No	No	No	No	Unknown	Truncal - Normal / Limbs - 4/5 in Most sites	Unknown	Truncal	Yes	Unknown	Yes	Yes	No	No	Left side weakness grade 4	Unknown	Unknown	Unknown	Very likely, difficult to assess given profound hypotonia	Unknown	No	No	Unknown	Truncal	Unknown	Unknown	Unknown	Unknown	Unknown	Unknown	Unknown	Unknown	Limbs muscle weakness	Limbs muscle weakness	Limbs muscle weakness	Limbs muscle weakness	Limbs muscle weakness	Limbs muscle weakness	Limbs muscle weakness	Limbs muscle weakness	Limbs muscle weakness	Limbs muscle weakness
Muscle atrophy	No	No	No	Unknown	Unknown	Yes	Yes	No	Yes	Yes	No	Unknown	No	No	Yes	No	Unknown	No	No	No	No	No	Unknown	No	No	No	Poor head control	No	No	No	No	Unknown	Unknown	Unknown	Unknown	Unknown	Yes	Unknown	Yes	Mild	Mild	Mild	Mild	Mild	Mild	Mild	Mild	Mild	Mild
Spasticity (yes/no/unknown)	Yes, Mild	Yes, Mild	Yes, Mild	No	No	No	Yes	Yes	Yes	Yes	Not applicable	Not applicable	No	No	Yes	Yes	Unknown	No	Yes occasional	No	No	No	Unknown	Yes, evolution to cerebral palsy	Yes	Yes	Yes	No	No	No	Yes	Yes	Unknown	Unknown	Unknown	Unknown	Yes	Yes	Yes	No	No	No	Yes	No	No	No	No	No	No
Severity of spasticity	Unknown	Unknown	Unknown	Unknown	Unknown	Unknown	Unknown	Unknown	Severe	Moderate to severe	Not applicable	Not applicable	Unknown	Unknown	Unkown	Mild	Unknown	Last days severe	Severe	Unknown	Unknown	Unknown	Unknown	Moderate	Mild to moderate	Moderate to severe distally	Unknown	No	No	Unknown	Unknown	Unknown	Unknown	Unknown	Unknown	Unknown	Severe	Severe	Severe	No	No	No	No	No	No	No	No	No	No
Spasticity in upper limbs/lower limbs/or both	Unknown	Unknown	Unknown	Unknown	Unknown	Unknown	Unknown	Unknown	Both	Both	Not applicable	Not applicable	No	No	Lower limbs	Lower limbs	Unknown	Both	Both	Unknown	Unknown	Unknown	Unknown	LL>UL	Both	Both	Unknown	Unknown	Unknown	Lower limbs	Yes	Both	Unknown	Unknown	Unknown	Unknown	Both	Both	Both	No	No	No	Yes, upper limbs	No	No	No	No	No	No
Ataxia (yes/no/unknown)	Yes	Yes	Yes	Yes	Unknown	Unable to assess	Unable to assess	Yes	Unable to assess	Unable to assess	Not applicable	Not applicable	Yes	Yes	Unable to assess	Yes	Unknown	Cant walk/Unable to assess	Cannot walk/Unable to assess	Yes	Yes	No	Unknown	Unable to assess	Unable to assess	Unable to assess	Unknown	Yes	Yes	No	Yes	Unable to assess	Unable to assess	Yes	Unknown	Unknown	No	Not applicable	Yes	No	No	No	No	No	No	No	Yes	Yes	Yes
Age at ataxia onset	Unknown	Unknown	Unknown	Unknown	Unknown	Not applicable	Not applicable	Unknown	Not applicable	Not applicable	Not applicable	Not applicable	Unknown	Unknown	Yes	3yo	Unknown	Not applicable	Not applicable	Unknown	Unknown	Unknown	Unknown	Not applicable	Not applicable	Not applicable	Unknown	1st year of life	1st year of life	Unknown	Unknown	Unknown	Unknown	Unknown	Unknown	Unknown	Not applicable	Not applicable	Unknown	No	No	No	No	No	No	No	Unknown	Unknown	Unknown
Severity of ataxia	Mild	Mild	Mild	Unknown	Unknown	Not applicable	Not applicable	Unknown	Not applicable	Not applicable	Not applicable	Not applicable	Mild (Revealed on Tandem Walking)	Unknown	Increasing	Moderate	Unknown	Not applicable	Not applicable	Unknown	Unknown	Unknown	Unknown	Not applicable	Not applicable	Not applicable	Unknown	Severe	Severe	Unknown	Unknown	Unknown	Unknown	Unknown	Unknown	Unknown	Not applicable	Not applicable	Unknown	No	No	No	No	No	No	No	Mild	Mild	Mild
Dystonia (yes/no/unknown)	No	No	No	Unknown	No	Yes	Yes	No	Yes	Yes	Not applicable	Not applicable	Yes	No	Yes	No	Unknown	Yes	Yes	Yes	Yes	Yes	Yes	Yes	Yes	Yes	Yes	Yes	Yes	No	Yes at 13 months of age first noted	Yes	Yes	Unknown	Unknown	Unknown	Unknown	Yes	No	No	No	No	Yes	Yes	No	No	No	No	No
Focal or generalized dystonia	Not applicable	Not applicable	Not applicable	Unknown	Unknown	Generalized	Generalized	Not applicable	Generalized	Axial dystoia	Not applicable	Not applicable	Dystonic postures of hand	No	GMFCS 5, MACS 5	No	Unknown	Feet	Hand and feet	Unknown	Unknown	Generalized	Unknown	Generalized	Generalized	Generalized	Unknown	Generalized	Generalized	No	Unknown	Dystonic tetraparesis	Dystonic tetraparesis	Unknown	Unknown	Unknown	Unknown	Generalized	No	No	No	No	No	No	No	No	No	No	No
Tongue dystonia	Not applicable	Not applicable	Not applicable	Unknown	Unknown	Yes	Yes	Not applicable	Yes	No	Not applicable	Not applicable	No	No	Unkown	No	Unknown	No	No	Yes	Yes	No	No	Yes	Unknown	Possibly	Unknown	No	No	No	Unknown	Unknown	Unknown	Unknown	Unknown	Unknown	Unknown	No	No	No	No	No	No	No	No	No	No	No	No
Facial dystonia	Not applicable	Not applicable	Not applicable	Unknown	Unknown	Yes	Yes	Not applicable	Yes	Yes	Not applicable	Not applicable	No	No	Unkown	No	Unknown	No	Open mouth	Unknown	Unknown	Unknown	Unknown	No	Unknown	Possibly	Unknown	Yes	Yes	No	Unknown	Unknown	Unknown	Unknown	Unknown	Unknown	Unknown	No	No	No	No	No	No	No	No	No	No	No	No
Medications tried for dystonia (what was effective?)	Not applicable	Not applicable	Not applicable	Unknown	Unknown	Unknown	Unknown	Not applicable	Not tried	Not tried	Not applicable	Not applicable	No	No	No	No	Unknown	No	No	Unknown	Unknown	l dopa,yes	l dopa,yes	Unknown	Trialed carbidopa-levidopa for ~3 weeks but stopped due to perceived side effects	Baclofen (recently started, awaiting results)	Unknown	Levo Dopa, stopped for side effects despite very slow introduction (generalized hypotonia, mood disordes) ; trihexyphénidyle recently started	Levo Dopa, stopped for side effects despite very slow introduction (generalized hypotonia, mood disordes) ; trihexyphénidyle recently started	No	No	Baclofen	Baclofen	Unknown	Unknown	Unknown	(Botulinum for spasticity)	No	No	No	No	No	No	No	No	No	No	No	No
Tremor (yes/no/unknown)	No	No	No	Unknown	Unknown	No	No	No	Yes	No	Not applicable	Not applicable	No	No	Yes	No	Unknown	No	No	No	No	No	No	No	No	No	Unknown	No	No	No	No	Unknown	Unknown	Unknown	Unknown	Unknown	Unknown	No	Unknown	Course tremor	No	No	No	No	No	No	No	No	No
Joint contractures (yes/no/unknown)	No	No	No	Unknown	Unknown	Yes	Yes	No	No	No	Yes, Arthrogryposis multiplex	Yes, Arthrogryposis multiplex	No	No	Yes	No	Unknown	Yes	Yes	No	No	No	No	Yes LL	No	No	Unknown	No	No	No	Yes	No	No	Knee and wrist contractures	Hand and feet contractures	Unknown	Yes	Yes	Yes	No	No	No	Yes, upper limbs	No	No	No	No	No	No
Dyskinetic movements (if yes specify please /no/unknown)	No	No	No	Unknown	Unknown	Yes	Yes	No	Unknown	Unknown	Not applicable	Not applicable	No	No	Yes	No	Unknown	No	No	Unknown	Unknown	No	No	Yes, dyskinetic movements in upper limbs noticed	Choreiform movements upper limbs	Yes, writhing, some facial grimacing or twitching, difficult to describe	Unknown	No	Yes, very impressive	Unknown	Non ambulatory	No	No	Unknown	Unknown	Unknown	Unknown	Unknown	No	No	No	No	No	No	No	No	No	No	No
Gait abnormalities (broad-based gait/walking on tiptoes/gait imbalance/...)/ non-ambulatory	Wide based gait, unsteady gait	Mild Ataxia	Mild Ataxia	Unsteady gait	No	No	No	Ataxic gait	Not applicable	Not applicable	Not applicable	Not applicable	Gait Imbalance / TipToes walking / Pull Test - Positive Backwards	Wide gait ataxia	Non ambulatory	Gait imbalance	Unknown	No gait	No gait	Gait imbalance	Gait imbalance	Limbing	Unknown	No walking	Nonambulatory	Non-ambulatory	Unknown	Gait imbalance, induces by ataxia and dystonia	Gait imbalance, induces by ataxia and dystonia	Wide-based	Yes	Non-ambulatory	Non-ambulatory	Unknown	Unknown	Unknown	Non-ambulatory at age 18 years	Non-ambulatory	Non-ambulatory	Crouch gait	Broad-based gait, Toe walking	Broad-based gait, Toe waking	Crouch gait	Broad-based gait	Broad-based gait	Crouch gait	Walking with help	Walking with help	Walking with help
Abnormal spine curvatures (if yes, please specify)	No	No	No	Unknown	Unknown	No	No	No	Yes, S shape	No	No	No	Kyphosis Mild	No	Yes	No	Unknown	No	No	No	No	Yes	Unknown	No	No	No	No	No	No	No	Not available	Scoliosis	No	Unknown	Unknown	Unknown	Unknown	Yes (right-convex lumbar scoliosis, Cobb angle ca. 15°)	No	No	No	No	No	No	No	No	No	No	No
Other neurological findings (if yes, please specify)	No	No	No	Unknown	Unknown	_	_	Streotypy	No	No	No	No	Dysmetria, dysphagia, salivation	Dysmetria	Hypersalivation	Unknown	Unknown	No	No	Unknown	Unknown	No	Unknown	No	Unknown	Cortical visual impairment, roving eye movements, some smiling; very poor head control; no eye contact, no meaningful vocalizations	Unknown	Unknown	Unknown	Unknown	Unknown	Unknown	Unknown	Unknown	Unknown	"Movement disorder" stated by the parents	Unknown	No	Unknown	No	No	No	No	No	No	No	No	No	No
Dysmorphic features
(If yes, please specify) and/or please Send several clear photos for assessment and/or to be included in the paper	None	None	None	No	No	Yes	Yes	No	No	No	Low set ears, frontal bossing, overlapping fingers, rocker feet	Triangular face with micrognathia, low set ears, brachycephaly and low hair line, bilaterally clenched fists with overlapping of 2nd and 5th digits over the 3rd and 4th, bilateral rocker bottom feet, bilateral cataract and cloudy cornea	Micro-Retroganthia / Broad distal phalanges of fingers and #1 toes . Short #1 and #5 hand fingers. Clinodactyy of #2 toe bilateral. / Rt. Epicanthal fold / Smooth phyltrum / Low Columella and high Nasal Bridge / Bulbous nose / Preauricular pit and auricular crease unilateral.	Micro-Retrognathia	Low anterior hairline, Narrow forehead , Deep-set eyes, Broad, arched eyebrows, prominent and narrow nasal bridge, short philtrum, thick upper and lower vermilion, Widely-spaced upper incisors	Prominent ears an low sit years	Unknown	Photos attached; source parents	Photos attached; source parents	No	As specified earlier	Triangular face,squint	Triangular face	No	Generally no but - microcephaly, posterior positional plagiocephaly, prominent eyebrows	Full lips, long eyelashes	No	Unknown	Unknown	No	Low anterior hairline, bitemporal narrowing, broad eyebrows, deep set eyes, synophris, long lashes, anteverted nares, short philtrum, tented upper lip, small teeth, large ears, additional skin dimple over apex of long bone angulation, generalized hypertrichosis, singular palmar crease on both hands, mild pes cavus bilaterally.	No	No	Micrognathia	No	Unknown	Unknown	No	Age 11.5 years: slender and long face, marked chin, long eyelashes, full lower lip, wide tooth spacing, backwards rotated ears, and pes equinovarus; age 15 years: coarse facial features, synophrys, prominent mouth, low hairline, joint contractures	No	No	No	No	No	No	No	No	No	No
Investigation
Metabolic	Normal	Not Done	Not Done	Unknown	Unknown	Unknown	Unknown	Tandem ms normal, HPLC of amino acids normal	HPLC: nl	No	Not done, but newborn tandem ms was normal	Not done, but newborn tandem ms was normal	Normal	Normal	Normal	Normal	Unknown	Unknown	Unknown	Unknown	Unknown	Normal	Normal	Normal	Normal: Serum amino acids, N-glycan & carbohydrate deficient transferrin, PPT1 & TPP1 enzyme, galactokinase enzyme, CSF: amino acids, sialic acid, neurotransmitters, alpha-aminoadipic semialdehyde	Normal	Unknown	Normal ; only neurotyransmitters CSF anomaly : low pterins and low neopterine	Normal ; only neurotransmitters CSF anomaly : low serotonin et dopamin level; low neopterine	Normal	Unknown	Normal	Normal	Unknown	Unknown	Reduced liquor neopterine and biopterine	Normal	Normal	Normal	No	No	No	No	No	No	No	No	No	No
Genetic (any other findings)	Fragile X (Normal)	Not Done	Not Done	Unknown	Unknown	Unknown	Unknown	No	WES negative	No	Microarray: Excess homozygosity. POMT1, POMT2, FKTN & ERCC6 genes sequencing: all negative.	WGS done on 2017, WGS re-analysis is negative done on 2019. Genome mapping showed MED27 gene	WES - Homozygous Variant in ERCC6 c.3745G>A; p.Asp1249Asn. Familial segregation not yet performed. Normal CMA		HD Affymetrix Cytoscan (2.65M): duplication of ca.1.7 Mb in hg19 chrX:6446579-8135644, 8 Genes, 6 OMIM Genes, segregation analysis showed the same uplication in the 3 healthy siblings + mother; Trio-Wes: NM_033646.2(CDH7):c.[122G>C];[122=] p.[(Gly41Ala)];[Gly41=] hg19 chr18:g.[63430200G>C];[63430200=] het, <f>de novo</f>	Unknown	Unknown	Unknown	Unknown	Unknown	Unknown	Normal chromosomal array,heterozygous variant in CACNA1B gene ?	Normal chromosomal array,heterozygous variant in CACNA1B gene ?	Array CGH normal; Angelman excluded	Normal: SNP array, PWS/AS methylation, Comprehensive mtDNA analysis	Normal chromosomal microarracy, stat epilepsy panel (GeneDx), pontocerebellar hypoplasia panel; WES also demonstrated pathogenic heterozygous mutation in an AR condition ERCC6-related disorder	Unknown	Normal chromosomal array	Normal chromosomal array	Normal plasma ammonia, normal lactate, normal plasma amino acids, normal urine organic acids, normal fragile X DNA testing, and normal mitochondrial DNA analysis by MitoNGS. Chromosomal microarray demonstrated a 250 kilobase duplication on 14q32.2 involving 4 genes (C14ORF130, BDKRB1, BDKRB2, ATG2B). This small duplication is interpreted as a likely benign familiar variant	Unknown	Karyotype (normal), exome (no other findings)	Karyotype (normal), exome (no other findings)	Unknown	Unknown	Unknown	Unknown	Unknown	Chromosome analysis, DNA-SNP-array, methylation specific MLPA of the region 15q11-13, and sequence analysis of MECP2 and CTDP1 gave unremarkable results	Only sanger seqencing has been done for MED27(NM_004269.4):c.871G>A (p.Gly291Ser)	Only sanger seqencing has been done for MED27(NM_004269.4):c.871G>A (p.Gly291Ser)	Only sanger seqencing has been done for MED27(NM_004269.4):c.871G>A (p.Gly291Ser)	Only sanger seqencing has been done for MED27(NM_004269.4):c.871G>A (p.Gly291Ser)	Only sanger seqencing has been done for MED27(NM_004269.4):c.871G>A (p.Gly291Ser)	Only sanger seqencing has been done for MED27(NM_004269.4):c.871G>A (p.Gly291Ser)	WES has been done (no other findings)	Only sanger seqencing has been done for MED27(NM_004269.4):c.871G>A (p.Gly291Ser)	Only sanger seqencing has been done for MED27(NM_004269.4):c.871G>A (p.Gly291Ser)	Nothing done
EMG/NCS	Not Done	Not Done	Not Done	Unknown	Unknown	Unknown	Unknown	Unknown	No	Unknown	Not done	Not done	2009 - Polyneuropahty predominantly demylenative motor with sensory involvement; NCV 34 in Tibialis nerve / 38 in Ulnar nerve; No signs of Myopathy	Unknown	Unknown	Unknown	Unknown	Unknown	Unknown	Unknown	Unknown	Not done	Not done	Not performed	Not done	Not done	Myopathic changes	Not done	Not done	Unknown	No	Motor predominating demyelinating peripheral neuropathy (at 11 years of age)	Unknown	Unknown	Unknown	Unknown	Unknown	Nerve conduction velocity was normal for peripheral nerves, but brainstem auditory evoked potentials showed decreased velocity (from wave 2 onwards)	Unknown	No	No	No	No	No	No	No	No	No	No
Other (if yes, please specify)	-	-	-	-	-	_	_	-	-	-	Genome mapping with her affected brother showed MED27 homozygous	karyotype, FISH and WGS done on 2017 were negative, WGS re-analysis is negative done on 2019. Genome mapping showed MED27 gene	No	No	No	No	No	No	No	Unknown	Unknown	Unknown	Unknown	Unknown	Initial clinical WES 8/2015 nondiagnostic. Contacted by Baylor lab around 2/2017 regarding MED27 findings.	No	Unknown	Unknown	Unknown	Unknown	Unknown	Unknown	Unknown	Unknown	Unknown	Muscle bipsy at age 4y: minimal hypotrophy of type 2 fibers	Muscle bipsy at age 2.5y: minimal hypotrophy of type 2 fibers	No	Unknown	No	No	No	No	No	No	No	No	No	No
Neuroimaging
Brain MRI performed (yes at age [years]/no)	Yes, 15 years	No	No	Yes, 5 years	Yes, data lost	Yes, 11 years	Yes, 7.5 years	Yes, 3 years	Yes, 7 years	Yes, 7 months	yes, 3 days	No	Yes, 16 years	Yes, 4 years	Yes, 1 year 11 months and 3 years	Yes, 9 years	Yes, 2 years	No	No	Yes, 9 years	Yes, 7 years	Yes, 37 years	Yes, 32 years	Yes, 1 year	Yes, 1 year 9 months old and 3 years	Yes, 8 months and 1 year 2 months	Yes, 1year 8 months	Yes, 6 years	Yes, 4 years	Yes, 2.5 years	Yes, 11 months and 2 years	Yes, 3 and 11 years	Yes, 1 and 2.5 years	Yes (NA)	Yes (NA)	Yes, 8 years (NA)	Yes, 8 years	Yes, 1.5 and 8 years	Yes, 3, 4, 9,11 and 18 years	No	No	No	No	No	No	yes, 18 years	No	No	No
Brain MRI abnormalities (yes [please specify]/no)	Mild cerebellar atrophy (vermis>hemispheres), pontine hypoplasia, reduced periventricular WM volume, mild ventricular enlargement, bilateral volume reduction and T2 hyperintensity of caudate nuclei and putamen, enlarged cerebral CSF spaces	Not Done	Not Done	Mild cerebellar atrophy (vermis>hemispheres), mild pontine hypoplasia, mildly enlarged fronto-parietal CSF spaces bilateral volume reduction and T2 hyperintensity of caudate nuclei	NA	Severe cerebellar atrophy (vermis>hemispheres) with cortical T2 hyperintensity, pontine hypoplasia, hot cross bun sign, cerebellar dentate nuclei signal alterations, microcephaly, marked volume reduction and T2 hyeperintensity of putamen and caudate nuclei, volume reduction of periventricular WM, ventricular enlargement, bilateral PNH, T2 hyperintensity of OB, enlarged cerebral CSF spaces	Severe cerebellar atrophy (vermis>hemispheres) with cortical T2 hyperintensity, pontine hypoplasia, cerebellar dentate nuclei signal alterations, microcephaly, marked volume reduction and T2 hyeperintensity of putamen and caudate nuclei, marked reduction of periventricular WM, ventricular enlargement, frontal enlarged cerebral CSF spaces	Mild cerebellar atrophy (vermis>hemispheres) , bilateral volume reduction of caudate nuclei, WM signal alterations	Moderate cerebellar atrophy (vermis>hemispheres), mild pontine hypoplasia, bilateral reduced volume of putamen and caudate nuclei, bilateral T2 hyperintensity of the posterior putamen, reduced volume and signal alterations of periventricular WM, enlarged cerebral CSF spaces	Moderate cerebellar atrophy(vermis>hemispheres), mild pontine hypoplasia, bilateral reduced volume of caudate and putamen nuclei, reduced volume and signal alterations of the periventricular WM, enlarged cerebral CSF spaces	Severe pontocerebellar hypoplasia, marked simplification of gyral pattern, reduced opercularization, germinolityc cysts, bilateral reduced volume of putamen and caudate nuclei, bilateral T2 hyperintensity of the posterior putamen, reduced volume and signal alterations of the periventricular WM, enlarged cerebral CSF spaces	Brain ultrasound: mildly dilated lateral and third ventricles	NA (reported as Cerebellar / Vermian Atrophy; MRS - Unremarkable)	NA (reported as Cerebellar Vermian Atrophy)	Mild cerebellar atrophy (vermis>hemispheres), pontine hypoplasia, mildy reduced volume of caudate nuclei, reduced volume of periventricular WM , ventricular enlargement, thin CC, MRS: reduced NAA	Mild cerebellar atrophy (vermis >hemispheres), mildly reduced volume of caudate nuclei, left putaminal focal lesion	Very mild cerebellar atrophy (vermis > hemispheres), mildly reduced volume of caudate nuclei, bilateral symmetric lesions with restricted diffusion at the level of inferior olivary nuclei, inferior colliculi, substantia nigra, and subthalamic nuclei	Not done	Not done	Mild cerebellar atrophy (vermis>hemispheres), mild pontine hypoplasia, volume reduction of caudate nuclei, WM signal alterations	Mild cerebellar atrophy (vermis>hemispheres), bilateral periventricular nodular heterotopias	Very mild cerebellar atrophy (vermis>hemispheres), marked bilateral volume reduction with T2 hyperintensity of putamen and caudate nuclei, reduced WM volume, ventricular enlargement, thin CC, enlarged cerebral CSF spaces,	Very mild cerebellar atrophy (vermis>hemispheres), marked bilateral volume reduction with T2 hyperintensity of putamen and caudate nuclei, enlarged cerebral CSF spaces	Mild cerebellar atrophy (vermis>hemispheres), bilateral volume reduction of caudate nuclei, T2 hyperintensity of the globi pallidi, reduced volume and signal alterations of periventricular WM , ventricular enlargement, thin CC, enlarged cerebral CSF spaces	Mild cerebellar atrophy (vermis>hemispheres), marked bilateral volume reduction with T2 hyperintensity of putamen and caudate nuclei, reduced volume and signal alterations of periventricular WM , ventricular enlargement, thin CC, enlargedcerebral CSF spaces, T2 hyperintensity of OB	Severe cerebellar atrophy (vermis>hemispheres) with cortical T2 hyperintensity, pontine hypoplasia, hot cross bun sign, cerebellar dentate nuclei signal alterations, mild volume reduction of putamen and caudate nuclei, volume reduction of periventricular WM, ventricular enlargement, Thin CC, enlarged cerebral CSF spaces, MRS: reduced NAA, lactate peak - Follow-up scan: rapid brain atrophy progres…	Mild cerebellar atrophy (vermis>hemispheres), mild bilateral volume reduction of putamen and caudate nuclei, reduced volume and signal alterations of periventricular WM , ventricular enlargement, enlarged cerebral CSF spaces	Mild cerebellar atrophy (vermis>hemispheres), pontine hypoplasia, mild bilateral volume reduction of putamen and caudate nuclei, reduced volume and signal alterations of periventricular WM , ventricular enlargement,T2 hyperintensity of OB, MRS: normal	Mild cerebellar atrophy (vermis>hemispheres), pontine hypoplasia, moderate bilateral volume reduction and T2 hyperintensity of putamen and caudate nuclei, reduced volume and signal alterations of periventricular WM , ventricular enlargement, PCF arachnoid cyst	Mild cerebellar atrophy (vermis>hemispheres), cerebellar dentate nuclei signal alterations, reduced volume and signal alterations of periventricular WM , ventricular enlargement, T2 hyperintensity of OB, PCF arachnoid cyst	Moderate cerebellar atrophy (vermis>hemispheres), pontine hypoplasia, mild bilateral volume reduction of caudate nuclei, reduced volume and signal alterations of periventricular WM , ventricular enlargement, enlarged cerebral CSF spaces, MRS: small lactate peak	Moderate cerebellar atrophy (vermis>hemispheres), pontine hypoplasia, severe bilateral volume reduction and T2 hyperintensity of putamen and caudate nuclei, markedly reduced volume and signal alterations of periventricular WM , ventricular enlargement, thin CC, enlarged cerebral CSF spaces, T2 hyperintensity of OB, MRS:...	Severe cerebellar atrophy (vermis>hemispheres), pontine hypoplasia, cerebellar dentate nuclei T2 hyperintensity, hot cross bun sign, olivary nuclei degeneration, severe bilateral volume reduction of putamen and caudate nuclei, bilateral T2 hyperintensity of posterior putamen, marked volume reduction and signal alterations of periventricular WM , ventricular enlargement, thin CC, enlarged cerebral…	reported mild cerebellar atrophy	reported mild cerebellar atrophy	Reported: Brain and cerebellar atrophy, (vermis>hemispheres), reduced white matter volume, ventricular dilatation, enlarged cerebral CSF spaces	Mild cerebellar atrophy (vermis>hemispheres), pontine hypoplasia, moderate bilateral volume reduction of putamen and caudate nuclei, markedly reduced volume and signal alterations of periventricular WM , ventricular enlargement, enlarged cerebral CSF spaces	Mild cerebellar atrophy (vermis>hemispheres), mild bilateral volume reduction of putamen and caudate nuclei, mild reduced volume and signal alterations of periventricular WM , ventricular enlargement	Moderate cerebellar atrophy (vermis>hemispheres)	NA	NA	NA	NA	NA	NA	Mild cerebellar atrophy (vermis>hemispheres), severe bilateral volume reduction and T2 hyperitnsity of putamen and caudate nuclei, signal alterations of periventricular WM	NA	NA	N/A
Miscellaneous
Any structural congenital abnormalities (if yes, please specify)	No	No	No	Unknown	Unknown	No	No	No	No	No	Pulmonary hypoplasia, arthrogryposis multiplex & abnormal thoracic vertebra.	Moderate pulmonary hypertension	No	No	Unknown	Unknown	Unknown	No	No	Unknown	Unknown	No	No	No	No	No	Unknown	No	No	No	Unknown	No	No	Unknown	Unknown	Microcephaly	Microcephaly (50 cm at age 17 years, 50,5 cm at age 18 years)	No	No	No	No	No	No	No	No	No	No	No	No
Hearing impairment	No	No	No	Unknown	Unknown	No	No	No	No	No	Unknown	Unknown	No	No	No	Unknown	Unknown	No	Mild	Unknown	Unknown	No	No	No	No	Yes, moderate bilateral	Normal	No	No	No	No	No	No	Unknown	Unknown	Unknown	Unknown	No	No	No	No	No	No	No	No	No	No	No	No
Immunological issues, Allergy and recurrent infections	Unknown	Unknown	Unknown	Unknown	Unknown	Recurrent chest infection issue	No	No	Unknown	Unknown	Not applicable	Not applicable	No	No	No	Unknown	Unknown	Infections; presented by high fever	infections; presented by high fever	Unknown	Unknown	No	No	No	No	Frequent ear infections	Recurrent respiratory tract infection	No	No	No	No	Unknown	Unknown	Unknown	Unknown	Unknown	Unknown	No	Unknown	No	No	No	No	No	No	No	No	No	No
Cardiovascular problems	No	No	No	Unknown	Unknown	No	No	Unknown	Unknown	Unknown	No	ECHO showed PDA of 3 mm and ASD of 5-6 mm,	No	No	No	Unknown	Unknown	No	No	Unknown	Unknown	No	No	No	No	No	Unknown	No	No	No	No	No	Mitral insufficiency	Unknown	Unknown	Unknown	Unknown	No	No	No	No	No	No	No	No	No	No	No	No
Respiratory problem	No	No	No	Unknown	Unknown	Yes, since 2 years	No	No	No	No	Pulmonary hypoplasia	Respiratory distress and failure, required ventilation	No	No	No	Unknown	Unknown	Yes; resolve with steam	Yes; resolve with steam	Unknown	Unknown	No	No	No	Subglottic stenosis and laryngomalacia	Severe central sleep apnea, moderate obstructive sleep apnea	Unknown	No	No	No	Apneic episodes (?)	No	No	Unknown	Unknown	Unknown	Tension pneumothorax at age 19 years	No	No	No	No	No	No	No	No	No	No	No	No
Gastrointestinal problems	No	No	No	Unknown	Unknown	No	No	No	No	No	Suspected esophageal atrasia which was ruled out	No	No	No	Obstipation	Unknown	Unknown	No	No	Unknown	Unknown	No	No	No	Unknown	Milk protein allergy (resolved); GERD, constipation	Feeding issues	No	No	No	Obstipation	Unknown	Unknown	Unknown	Unknown	Unknown	Gastrostomy at age 16 years	Yes	No	Difficulty in swallowing	No	No	No	No	No	No	No	No	No
Feeding difficulties	No	No	No	No	No	Only mashed/ soft feed	Can eat everything but a bit soft	Yes	No	No	Not applicable	Not applicable	Yes - Frequent choking during eating	No	Percutaneous endoscopic gastrostomy (PEG)	Unknown	Unknown	Only Milk	Only Milk	Unknown	Unknown	Mild dysphagia	Poor appetite	Yes	Chronic abdominal pain, feeding intolerance, delayed gastric emptying (GJ tube dependence)	Requires thickened feeds due to microaspiration, dysphagia	Unknown	Yes, mild dysphagia	Yes, mild dysphagia	No	Yes	No	No	Unknown	Unknown	Unknown	Yes	Yes	No	No	No	No	No	No	No	No	No	No	No
Bowel and Urinary incontinence	No	No	No	Unknown	Unknown	No	No	Unknown	Yes	Yes	No	No	No	No	Not toilet trained	Unknown	Unknown	No	No	Unknown	Unknown	Urine incontinence	Ocassional loss of urine control	Yes	Yes	Unknown	Can't chew or swallow on sitting , preferred position is lying near flat	No	No sphyncetrian control	Yes	Yes	Unknown	Unknown	Unknown	Unknown	Unknown	Unknown	Yes	Unknown	No	No	No	No	No	No	No	No	No	No
Other findings and abnormalities (if yes, please specify)	-	-	-	Strabismus	Strabismus	_	Birth asphyxia	Mild drooling	Unknown	Unknown	No	Thoracic scoliosis	Somnambulism / Difficulties in falling and maintaing sleep	No	No	Unknown	Unknown	No	No	Unknown	Unknown	Strabismus	Unknown	Unknown	Unknown	Reactive airway disease, chronic congestion	Unknown	Unknown	Unknown	Unknown	No	No	No	Unknown	Unknown	Unknown	Unknown	Unknown	Unknown	Funny face, cachectic	Cachectic	Cachectic	Cachectic	Cachectic	Cachectic	Funny face, cachectic	Cachectic	Cachectic	Cachectic
Abbreviations; GTC. Generalized tonic-clonic; NA, Not available;
[truncated: 8 more columns]
