# Supplementary material for: Biallelic MED27 variants lead to variable ponto-cerebello-lental degeneration with movement disorders
Source: Brain. 2023 Jul 30;146(12):5031–43. doi: 10.1093/brain/awad257 (PMC10690011; doi:10.1093/brain/awad257)
Supplement: awad257_Supplementary_Data [file awad257_supplementary_data.zip › brain-2023-00192-File010.xlsx]

## Sheet: Differential diagnosis
		Tail module		Middle module	Head module			Kinase module
	HPO codes	MED27	MED23	MED25	MED17	MED20	MED11	CDK8	CDK19	MED12	MED12L	MED13	MED13L
OMIM		605044	605042	610197	603810	612915	612383	603184	614720	300188	611318	603808	608771
GENETIC
Autosomal dominant inheritance	HP:0000006			-	-	-		14/14 (100%)	16/16 (100%)	-	7/7 (100%)	21/21 (100%)	74/74 (100%)
Autosomal recessive inheritance	HP:0000007	51/51 (100%)	10/10 (100%)	22/22 (100%)	19/19 (100%)	2/2 (100%)	7/7 (100%)	-	-	-	-	-	-
X-linked dominant inheritance	HP:0001423		-	-	-	-		-	-	31/81 (38%)	-	-	-
X-linked recessive inheritance	HP:0001419		-	-	-	-		-	-	50/81 (62%)	-	-	-
Type of variants	-	Missense, splice, frameshift as compound heterozygous	Missense, truncating as compound heterozygous	Missense	Missense, splice	Missense	Truncating	Missense	Missense	Missense, truncating as heterozygous	Large indels, frameshift, truncating, splice	Missense, truncating, in frame deletion	Indel, truncating, missense, frameshift
GROWTH
Failure to thrive	HP:0001508	11/47 (24%)	n/a	2/22 (9%)	17/19 (~90%)	n/a	n/a	n/a	n/a	n/a	n/a	n/a	-
Poor feeding	HP:0011968		2/2 (100%)	-	15/15 (100%)	n/a	5/5 (100%)	n/a	n/a	n/a	n/a	n/a	-
Swallowing difficulties	HP:0002015	16/47 (34%)	n/a	4/22 (18%)	15/15 (100%)	n/a	n/a	n/a	n/a	22/31 (70%)	n/a	n/a	-
Microcephaly	HP:0005484	24/39 (62%)	2/9 (22%)	5/22 (22%)	18/19 (~95%)	1/2 (50%)	3/3 (100%)	n/a	1/14 (7%)	5/40 (13%)	-	1/16 (6%)	2/56 (3%)
Macrocephaly			-		0		-			26/69 (37%)	-	-	1/56 (2%)
PSYCHOMOTOR DEVELOPMENT AND ID
Developmental retardation	HP:0001263	50/50 (100%)	4/4 (100%)	21/22 (95%)	19/19 (100%)	2/2 (100%)	3/3 (100%)	11/14 (78%)	16/16 (100%)	67/69 (97%)	7/7 (100%)	4/20 (20%)	74/74 (100%)
ID	HP:0001249		8/8 (100%)	21/22 (95%)	19/19 (100%)	2/2 (100%)	3/3 (100%)	13/14 (92%)	15/15 (100%)	67/69 (97%)	7/7 (100%)	16/20 (80%)	74/74 (100%)
Severe/Profound ID	HP:0010864, HP:0002187		3/3 (100%)	21/22 (95%)	17/19 (~90%)	n/a	3/3 (100%)	3/12 (25%)	n/a	7/23 (30%)	1/7 (14%)	11/16 (68%)	n/a
Moderate ID	HP:0002342		-	-	2/19 (~10%)	n/a	-	6/12 (50%)	n/a	11/23 (47%)	3/7 (42%)	3/16 (19%)	n/a
Mild ID	HP:0001256		-	-	0/19 (0%)	n/a	-	3/12 (25%)	n/a	5/23 (21%)	3/7 (42%)	2/16 (12%)	n/a
Developmental regression	HP:0002376	19/52 (37%)	-	-	0/19 (0%)	2/2 (100%)	-	n/a	n/a		n/a	-	n/a
Behavioral abnormalities	HP:0000708		n/a	n/a	0/19 (0%)	-	-	5/12 (42%)	5/9 (55%)	44/55 (80%)	6/7 (85%)	11/21 (52%)	17/73 (23%)
NEUROLOGICAL EXAMINATION
Spasticity	HP:0001257	26/51 (51%)	4/5 (80%)	4/22 (18%)	15/19 (78%)	2/2 (100%)	4/6 67%)	-	-	-	-	-	-
Hypotonia	HP:0001252	28/51 (55%)	5/5 (100%)	10/22 (45%)	9/19 (47%)	0/2	5/6 (83%)	11/13 (85%)	13/16 (81%)	44/64 (68%)	2/6 (33%)	5/21 (23%)	49/71 (69%)
Seizures/EEG abnormalities	HP:0001250	27/54 (50%)	3/5 (60%)	9/22 (40%)	17/19 (~90%)	0/2	4/4 (100%)	2/12 (16%)	11/16 (68%)	10/47 (21%)	2/7 (28%)	1/21 (4%)	11/68 (16%)
Marked choreiform movements	HP:0002072	-	1/5 (20%)	-	2/19 (~10%)	-	-	-	-	-	n/a	-	-
Sudden opistotonic posturing	HP:0002179	-	-	-	11/13 (85%)	-	-	-	-	-	n/a	-	-
Broad based ataxic gait	HP:0002066	20/32 (63%)	1/2 (50%)	-	2/17 (12%)	-	-	-	-	-	n/a	-	-
Dystonia	HP:0001332	30/49 (61%)	1/5 (20%)	-	1/11 (10%)	2/2 (100%)	-	-	-	-	n/a	-	-
Tongue dystonia	HP:0031008	12/38 (32%)	n/a	-	0/10 (0%)	-	-	-	-	-	-	-	-
Language impairment	HP:0001344	53/53 (100%)	-	16/21 (76%)	17/19 (~90%)	2/2 (100%)	3/3 (100%)	n/a	14/14 (100%)	36/49 (73%)	7/7 (100%)	17/21 (80%)	73/74 (98%)
MRI FINDINGS
Cerebral atrophy	HP:0002059	-	-	4/22 (18%)	14/17 (82%)	2/2 (100%)	7/7 (100%)	-	4/16 (25%)	-	-	1/21 (4%)	-
Cerebellar atrophy	HP:0001272	36/36 (100%)	-	-	16/17 (94%)	2/2 (100%)	4/4 (100%)	-	-	+	-	-	-
Mild	-	22/36 (62%)	-	n/a	3/16 (19%)	-		n/a	-	+	n/a	-	-
Moderate/Severe	-	14/36 (38%)	-	n/a	13/16 (81%)	2/2 (100%)	4/4 (100%)	n/a	-	-	n/a	-	-
Small thalami	HP:0012695		-	-	9/13 (70%)	-	-	-	-	-	n/a	-	-
Thin brainstem	HP:0002365		-	-	9/13 (70%)	-	-	-	-	-	n/a	-	-
Poor myelination	HP:0003429, HP:0002188		2/4 (50%)	-	15/17 (88%)	-	6/6 (100%)	-	2/3 (66%)	-	n/a	-	+
Basal ganglia abnormalities	HP:0002134	16/36 (44%)	-	-	1/17 (5%)	2/2 (100%)	1/6 (16%)	-	-	-	1/4 (25%)	-	-
Thin CC	HP:0033725	19/36 (52.7%)	2/4 (50%)	6/22 (27%)	13/17 (76%)	2/2 (100%)	-	5/11 (45%)	+	30/48 (62%)	2/4 (50%)	-	+
Pontocerebellar atrophy	HP:0006879	17/36 (47.2%)	2/4 (50%)	-	13/17 (76%)	-	-	-	-	+		-	-
Neurodegeneration	HP:0002180	+	n/a	n/a	+	+	+	-	-	-	-	-	-
OPHTHALMOLOGIC ABNORMALITIES									-	-
Bilateral cataract	HP:0000519	49/55 (89%)	n/a	5/22 (22%)	0/19 (0%)	1/2 (50%)	1/3 (33%)	-		-	-	-
Nystagmus	HP:0000639	n/a	n/a	2/22 (9%)	2/19 (~10%)	-	3/3 (100%)	n/a		-	-	1/21 (4%)
Strabismus	HP:0000486	8/43 (19%)	1/2 (50%)	4/22 (18%)	1/19 (0.05%)	2/2 (100%)	2/3 (66%)	4/12 (33%)	7/14 (50%)	12/27 (44%)	1/7 (14%)	1/21 (4%)	4/29 (14%)
Other	-		n/a	3/22 (microcornea/microophtalmia)	15/19 (78%)	-		Myopia				-	Microphtalmia
OTHER
Facial dysmorphism	HP:0001999	20/52 (38%)	n/a	17/22 (77%)	0/19 (0%)	-	3/4 (75%)	13/14 (92%)	16/16 (100%)	45/64 (70%)	5/7 (71%)	10/21 (47%)	55/72 (76%)
Hearing loss	HP:0000365	+	n/a	2/22 (9%)	0/19 (0%)	-	3/3 (100%)	4/11 (36%)	-	3/7 (43%)	-	3/21 (14%)	+
Multiple congenital defects	-	-	5/5 (100%)	9/22 (40%)	0/19 (0%)	-	n/a	7/12 (58%)	-		2/7 (28%)	-	14/69 (20%)
Progressive disorder	HP:0003676	+	n/a	-	19/19 (100%) (2/19 slower progression)	2/2 (100%)	7/7 (100%)	-	-		n/a	-	n/a
References		Our cohort; Meng et al. 2021.	Hashimoto and Bossel, 2011, Goh et al. 2012, Trehan et al. 2015, Lionel et al. 2016,Hashemi‐Gorji et al. 2019, Ignatius et al. 2020	Basel- Vanagaite et al., 2015, Figueiredo et al., 2015, Nair et al., 2018; Haynes et al., 2020; Maini et al, 2021	Kaufmann et al. 2010; Hirabayashi et al. 2016; Agostini et al. 2018; Fattal-Valevski et al. 2021	Vodopiutz J et al, 2015.	Cali et al. 2022	Calpena et al., 2019; Uehara et al., 2020.	Sugawara et al. 2020, Yang et al. 2021; Zarate et al. 2021; Chung et al. 2020	Rubinato et al. 2020; Polla et al. 2020; Li et al. 2021; Gonzalez et al. 2021; Shah et al. 2021	Nizon et al., 2019	Rogers et al. 2021	Asadollahi et al, 2017; Smol et al, 2018; Dawidziuk et al., 2020; Carvalho et al. 2021; Bessenyei et al. 2022

## Sheet: OMIM numbers and phenotypes
MED gene	OMIM number	OMIM phenotype
MED1	604311	n/a
MED2	n/a	n/a
MED3	n/a	n/a
MED4	605718	n/a
MED5	n/a	n/a
MED6	602984	n/a
MED7	605045	n/a
MED8	607956	n/a
MED9	609878	n/a
MED10	612382	n/a
MED11	612383	Neurodegeneration with developmental delay, early respiratory failure, myoclonic seizures, and brain abnormalities
MED12	300188	Hardikar syndrome Lujan-Fryns syndrome Ohdo syndrome, X-linked Opitz-Kaveggia syndrome
MED12L	611318	Nizon-Isidor syndrome
MED13	603808	Intellectual developmental disorder, autosomal dominant 61
MED13L	608771	Impaired intellectual development and distinctive facial features with or without cardiac defects
MED14	300182	n/a
MED15	607372	n/a
MED16	604062	n/a
MED17	603810	Microcephaly, postnatal progressive, with seizures and brain atrophy
MED18	612384	n/a
MED19	612385	n/a
MED20	612915	n/a
MED21	603800	n/a
MED22	185641	n/a
MED23	605042	Intellectual developmental disorder, autosomal recessive 18, with or without epilepsy
MED24	607000	n/a
MED25	610197	Basel-Vanagait-Smirin-Yosef syndrome
MED26	605043	n/a
MED27	605044	Neurodevelopmental disorder with spasticity, cataracts, and cerebellar hypoplasia
MED28	610311	n/a
MED29	612914	n/a
MED30	610237	n/a
CDK8	603184	Intellectual developmental disorder with hypotonia and behavioral abnormalities
CDK19	614720	Developmental and epileptic encephalopathy 87
