# Supplementary material for: Biallelic MED27 variants lead to variable ponto-cerebello-lental degeneration with movement disorders
Source: Brain. 2023 Jul 30;146(12):5031–43. doi: 10.1093/brain/awad257 (PMC10690011; doi:10.1093/brain/awad257)
Supplement: awad257_Supplementary_Data [file awad257_supplementary_data.zip › brain-2023-00192-File011.xlsx]

## Sheet: Differential diagnosis
Supplementary Table 6. Suggested differential diagnosis for MED27-related disease
Gene/Disorder	MED27	GBA2	SIL1	SRD5A3	MINPP1	DDHD2/SPG11/SPG7	RAB3GAP1-2/RAB18/TBC1D20	ERCC1-2, ERCC5, ERCC6	GBA2 (MSLD)	CYP27A1	GCDH	ABHD12	POLG-ataxia and allelic disorders	Zellweger spectrum disorders	MT-TE	UBA5	ZBTB11
GDD/ID/Cognitive impairment	+++	+++	+++	+++	+++	+++	+++	+++	+++	+++	++	-	+++	+++		-
Failure to thrive	+++	-	+	-	++	+	++	+++	-	-	+	-	+++	++	+	+	+
Microcephaly	+	-	++	-	+	+	++	+++	-	-	-	-	+	+		-	+
Progressive disease course	+	++	+	++	++	+++	+++	+++	-	+++	+++	+	+++	+++		+	++
Cataracts, congenital/acquired	+++	++	+++	+	+++	+++	+++	++	+++	++	+	+++	++	++	+	+	+++
Dystonia/Dyskinesia	+++	+	-	-	-	+	+	-	-	+	++	-	+	-		-	++
Lower limb spasticity	++	+++	+	++	+++	+++	+++	++	+++	++	+	+	++	+	+	+	++
Upper limb spasticity	++	+	+	++	+++	+++	++	++	-	-	+	+	++	+		-	++
Spastic gait	++	+++	-	+	-	+++	+++	++	+++	++	+	+	++	+		-	++
Cerebellar ataxia	+++	+++	+++	+++	+++	+++	-	+	+++	++	+	+++	+++	++	+	+	+
Nystagmus	+	+++	+++	+++	+++	+++	-	+	+++	+	+	+++	++	++		+	-
Strabismus	+	-	+++	+	+	++	-	+	-	-	-	-	+	+		-	-
Dysarthria	+	+++	+++	+	+	++	-	+	+++	+	+	+++	++	++	+	+	+
Seizures	+++	-	++	+++	+++	++	++	-	-	+++	++	+	+++	+++		-	+
Hypotonia	++	-	+++	+++	+++	-	+++	+	-	-	+	-	+++	+++		-	++
Myopathy	-	-	+++	-	-	-	-	-	-	-	-	-	+++	-		-	-
Sceletal abnormalities	-	-	+++	-	++	++	+	+	+	++	-	-	+	+++		-	+
Short stature	+	-	+++	-	-	++	++	-	-	-	-	-	++	++		-	-
Hearing loss	-	+	+	-	-	-	-	+++	-	-	-	+++	++	+++	+	-	-
Facial dysmorphism	++	-	-	+++	+	+	+++	+	-	-	-	-	+	+++		-	++
Joint contructures	++	-	-	-	-	+++	++	+	-	-	-	-	+	-		-	++
Small testicles/hypergonadotropic hypogonadism	+	+	+++	+++	-	-	+++	-	-	-	-	-	+	-		-	-
Peripheral neuropathy	-	+++	+	-	-	+++	+	-	++	++	+	+++	+++	++		+	-
Early mortality	+	-	-	+	+	-		+++	-	-	-	-	+++	+++		-	-
Thin CC	++	++	-	-	+	+++	+++	-	+++	-	-	-	-	+		-	+
Cerebellar atrophy or hypoplasia	+++	++	+++	++	+++	+++	+++	+	+++	++	++	+++	++	++		-	+
Cerebral atrophy	++	++	-	+	+	+	+	+	+++	++	+	-	++	+		-	+
References		Gatti et al. (2021), Kloth et al. (2020)	Anttonen (2006) , Bayram et al. (2021)	Morava et al. (2010), Jaeken et al. (2020), Kasapkara et al. (2012), Tuysuz et al. (2016), Gupta et al. (2018)	Appelhof et al. (2021), Ucuncu et al. (2020)	Doi et al. (2014), Schuurs-Hoeijmakers et al. (2012), Gonzalez et al. (2016), Erfanian Omidvar et al. (2021), Arnoldi et al. (2021), Elleuch et al. (2006), Sánchez-Ferrero et al. (2013), Kara et al. (2016)	Abdel-Hamid et al. (2020),Handley et al. (2013), Handley et al. (2018)	Le Van Quyen et al. (2020), Jaspers et al. (2007), Fiume et al. (1989),Laugel et al. (2008),Reunert et al. (2021)	Haugarvoll et al. (2017)	Nie et al. (2014),Stelten et al. (2019),Wong et al. (2018), Ma et al. (2021)	Gürbüz et al. (2020), Wang et al (2014), Kurkina et al. (2020) ,Larson et al. (2019), Kafil-Hussain et al. (2000),Kyllerman et al. (2004)	Fiskerstrand et al. (2010),Nishiguchi et al. (2014), Thimm et al. (2020), Lerat et al. (2017), Nguyen et al. (2021)	Cohen et al. (2010), Rahman and Copeland (2019), Stumpf et al. (2013)	Klouwer et al. (2015), Braverman, et al. (2016), Steinberg et al. (2003),Chen et al. (2019), Mignarri et al. (2012), Kashgari (2019), Mohebbi et al. (2012), Berendse et al. (2016)	Lax et al. (2013)	Duan et al. (2016), Beaudin et al. (2017)	Fattahi et al. (2018); Sumathipala et al. (2022); Scala et al. (2023); Ortigoza-Escobar et al (personal communication)
Diseases associated with these genes	Notes
MED27 - Neurodevelopmental disorder with spasticity, cataracts, and cerebellar hypoplasia	potine atrophy
GBA2 - Spastic paraplegia 46, autosomal recessive	-
SIL1 - Marinesco-Sjogren syndrome	Serum CK concentration. Normal or moderately increased (usually 2-4x upper-normal limits), Motor function worsens progressively for some years, then stabilizes at an unpredictable age and degree of severity. Although many adults have severe disabilities, the life span associated with MSS appears to be near normal
SRD5A3 - Congenital disorder of glycosylation, type Iq	Cerebellar hypoplasia and slowly progressive ophthalmological symptoms are common features in patients with congenital disorders of glycosylation type I. Catracts may develop later in life and ichtiosis is present
MT-TE - Early-Onset Cataracts, Spastic Paraparesis, and Ataxia	Only 1 case is reported cataracts at age 7 years, did not develop any neurological symptom until age 40 yeara
MINPP1 - Pontocerebellar hypoplasia, type 16	-
DDHD2- Spastic paraplegia 54, autosomal recessive	-
SPG11-Spastic paraplegia 11, autosomal recessive	-
SPG7-Spastic paraplegia 7, autosomal recessive	-
RAB3GAP1/RAB3GAP2/RAB18/TBC1D20-WARBURG MICRO SYNDROME 1-4	Cataract congenital optic atrophy, The brain phenotype is considered one of the most recognizable features of Micro and Martsolf syndromes. Patients usually have a unique pattern of delayed myelinization, polymicrogyria of the frontal and parietal lobes and hypogenesis of corpus callosum. In addition
ERCC6, ERCC2, ERCC5, ERCC1-Cerebrooculofacioskeletal syndrome 1-4	High early mortality rates, hearing imprairment profound frequent, Cutaneous photosensitivity, Thrombocytopenia, optic atrophy,
GBA2-related Marinesco-Sjögren syndrome-like disorder 1	Autonomic disfunction
CYP27A1-Cerebrotendinous xanthomatosis	Juvenile cataracts, Tendon xanthomas (Achilles tendon, tibial tuberosity), Myocardial infarction, delusions, hallucinations), Elevated plasma cholestanol, Sterol 27-hydroxylase deficiency,intractable infantile-onset diarrhea, The mean age at onset of symptoms in patients with CTX is 19 years, Parkinsonism, Premature atherosclerosis
GCDH-Glutaric aciduria type 1 (GA1)	Glutaricaciduria, Hypodensity of lenticular nuclei, of caudate, D48, macrocephaly
SCAR24-Spinocerebellar ataxia, autosomal recessive 24	-
ABHD12-Polyneuropathy, hearing loss, ataxia, retinitis pigmentosa, and cataract	Retinutis pigmentosa frequent. Disease Manifesting typically in the late teens
POLG-ataxia and allelic disorders	-
Peroxisomal Disorders, Zellweger spectrum disorders	Neonatal period with hepatic dysfunction and profound hypotonia resulting in prolonged jaundice and feeding difficulties. glaucoma are typica. Hepatomegaly and hepatic dysfunction with coagulopathy, elevated transaminases and (history of) hyperbilirubinemia are common. white matter disease
UBA5 - ?Spinocerebellar ataxia, autosomal recessive 24	-
ZBTB11 - Intellectual developmental disorder, autosomal recessive 69

## Sheet: Pathways involved
	Gene functions and pathways
	Gene	Gene function/pathway
	MED27	Transcriptional regulation/Gene Expression
	GBA2	Sphingolipid metabolism
	SIL1	Nucleotide exchange factor
	SRD5A3	Androgen-androgen receptor activation pathway.
	MINPP1	Phosphoinositide 5- and phosphoinositide 6-phosphatase and regulates cellular levels of inositol pentakisphosphate (InsP5) and inositol hexakisphosphate
	DDHD2	Synthesis of phosphatidic acid (PA
	SPG11	Transmembrane protein that is phosphorylated upon DNA damage
	SPG7	A mitochondrial metalloprotease protein that is a member of the AAA family/Toll-Like Receptors Pathway
	RAB3GAP1-2	Golgi-to-ER retrograde transport/membrain trafiking
	RAB18	Membrane trafficking in organelles and transport vesicles
	TBC1D20	Vesicle-mediated transport
	ERCC1-2, ERCC5, ERCC6	Nucleotide Excision Repair (NER) Pathway
	GBA2 (MSLD)	Glycosphingolipid metabolism
	CYP27A1	Bile acid biosynthesis, neutral pathway
	GCDH	The degradative pathway of L-lysine, L-hydroxylysine, and L-tryptophan metabolism
	ABHD12	Triacylglycerol degradation
	POLG	Nucleotide Metabolism
	UBA5	Protein ubiquitylation
	ZBTB11	Transcriptional regulation
